# Supplementary material for: M2 macrophage-derived cathepsin S promotes peripheral nerve regeneration via fibroblast–Schwann cell-signaling relay
Source: J Neuroinflammation. 2023 Nov 9;20:258. doi: 10.1186/s12974-023-02943-2 (PMC10636844; doi:10.1186/s12974-023-02943-2)
Supplement: Supplementary file 2 — Additional file 2: Table S1. Differential expression genes in IAN in IANX and sham rats 14 days after IANX. [file 12974_2023_2943_MOESM2_ESM.xlsx]

## Sheet: Sheet1
Gene_ID	GeneName	IANX1	IANX2	IANX3	Sham1	Sham2	Sham3	log2FoldChange	pvalue	padj	gene_chr	gene_start	gene_end	gene_strand	gene_length	gene_biotype	gene_description	tf_family
ENSRNOG00000012414	Rhobtb3	486.704911340684	518.368987113001	550.454872501233	5838.62198790377	5528.6281007364	5409.82740640903	-3.43114883854596	1.75499960377052e-98	3.28799175766407e-94	2	2627393	2683116	-	4931	protein_coding	Rho-related BTB domain containing 3 [Source:RGD Symbol;Acc:1311683]	BTB
ENSRNOG00000009787	Efcc1	34.583884514676	52.0046556650584	46.7533785938547	1194.84601398396	1248.23212058018	1257.35778035275	-4.79469389719029	1.27681693916677e-88	1.19605826776447e-84	4	119633755	119661004	+	1689	protein_coding	EF-hand and coiled-coil domain containing 1 [Source:RGD Symbol;Acc:1596494]	-
ENSRNOG00000016552	Hmgcs1	1722.44615070654	2012.24466033024	2581.13935406828	45324.065018389	35677.3345381247	42044.039691578	-4.28413834774109	6.65569071754463e-79	4.15647885310662e-75	2	52431601	52445055	+	3220	protein_coding	3-hydroxy-3-methylglutaryl-CoA synthase 1 (soluble) [Source:RGD Symbol;Acc:70970]	-
ENSRNOG00000059260	AABR07053509.2	73.3853159213856	133.366778237811	117.324516094013	6170.70162181709	13258.5655557877	10557.7052752446	-6.53191833484811	2.63400777837536e-78	1.23370339319656e-74	3	111837698	111873974	-	6210	protein_coding	-	-
novel.962	-	176.293460087007	206.341053122651	248.763259688057	2661.97597217339	2593.9823755807	2761.85925485092	-3.66711396615316	2.33728356794926e-70	8.75780152910589e-67	3	155263003	155267007	-	3985	-	- && - && -	-
ENSRNOG00000007234	Cyp51	1428.904887021	1467.87334538471	1700.76441375381	11332.3509798139	11591.6555780962	11279.774870121	-2.89528436279838	7.16640728499357e-69	2.23771067473924e-65	4	27175243	27194018	+	3341	protein_coding	cytochrome P450, family 51 [Source:RGD Symbol;Acc:2481]	p450
novel.593	-	39.6449407851164	32.7126059828593	35.285568750079	676.972629906911	663.123314058223	784.709701687541	-4.30309306211087	3.35417387309368e-66	8.97720678748716e-63	17	24439872	24480967	+	10163	-	- && - && -	-
ENSRNOG00000014940	Sfrp5	549.968114721189	959.569775497207	500.17293703237	18839.9133786712	21962.3841132499	21187.1619455636	-4.94681663315273	7.4084000097355e-66	1.73495467727993e-62	1	261442108	261446570	-	1989	protein_coding	secreted frizzled-related protein 5 [Source:RGD Symbol;Acc:1310369]	Fz
ENSRNOG00000016182	Tgfa	145.927122464364	210.534976966607	222.299083125498	3043.17349406103	2740.90969810732	2898.52857880231	-3.90748711862008	2.0350967066675e-65	4.23639297771285e-62	4	117962319	118046344	+	4502	protein_coding	transforming growth factor alpha [Source:RGD Symbol;Acc:3849]	-
ENSRNOG00000032798	Slco3a1	349.212882660387	291.89709953936	297.280916719416	3066.66465787484	3495.04993762452	2809.69351823391	-3.31980237451872	5.63016828126691e-64	1.05481202749535e-60	1	135790810	136073540	-	3186	protein_coding	solute carrier organic anion transporter family, member 3a1 [Source:RGD Symbol;Acc:620227]	-
ENSRNOG00000053258	Faim2	8.43509378406731	19.2920496821991	3.5285568750079	1079.52575526165	1496.57830290395	1499.94583036646	-7.01914585266778	7.71922478320282e-59	1.31472433012095e-55	7	141157963	141185710	-	3416	protein_coding	Protein lifeguard 2 [Source:UniProtKB/Swiss-Prot;Acc:O88407]	-
ENSRNOG00000010633	Acsl1	278.358094874221	310.350364452768	266.406044063096	2425.99655386199	2147.99944083174	2114.9577881477	-2.96751111410585	2.12767336098751e-58	3.32183003484175e-55	16	48937456	49003246	-	4016	protein_coding	acyl-CoA synthetase long-chain family member 1 [Source:RGD Symbol;Acc:2015]	AMP-binding
ENSRNOG00000043197	LOC688613	8.43509378406731	25.1635430637379	18.5249235937915	818.987392963092	1132.51060106806	973.768933153625	-5.81031872718501	8.16278054865039e-58	1.17638225829973e-54	7	123482255	123490023	+	823	protein_coding	hypothetical protein LOC688613 [Source:RGD Symbol;Acc:1586487]	-
ENSRNOG00000056457	Gpd1	162.797310032499	150.981258382428	80.2746689064297	3185.18825711722	3362.42527481287	3109.22711989403	-4.61415982681129	2.09310419984536e-57	2.80102194172163e-54	7	141370491	141377928	+	2871	protein_coding	glycerol-3-phosphate dehydrogenase 1 (soluble) [Source:RGD Symbol;Acc:621381]	NAD_Gly3P_dh_N
ENSRNOG00000011892	Slc36a2	246.304738494765	350.612033354749	237.295449844281	3309.05075722637	3722.59225127195	3226.53495628564	-3.61985085334007	7.6507029644208e-56	9.55572800256158e-53	10	40496622	40525008	-	2932	protein_coding	solute carrier family 36 (proton/amino acid symporter), member 2 [Source:RGD Symbol;Acc:620492]	Aa_trans
ENSRNOG00000005345	Vsnl1	11.8091312976942	18.4532649134078	11.4678098437757	558.449030664534	514.895749739326	445.314213874932	-5.18300248951909	9.46719276352776e-56	1.10854910265433e-52	6	37001356	37122023	-	1931	protein_coding	visinin-like 1 [Source:RGD Symbol;Acc:3966]	efhand
ENSRNOG00000016717	Gas2	45.5495064339635	47.8107318211021	38.8141256250869	909.748707698246	667.024039435036	711.819395580135	-4.11354570593438	4.12111282473075e-55	4.54170875125474e-52	1	107262659	107363788	+	2587	protein_coding	growth arrest-specific 2 [Source:RGD Symbol;Acc:1563167]	CH
ENSRNOG00000039464	Tmem229a	140.022556815517	176.144801446166	112.913820000253	1824.83631626327	1648.70659259966	1737.97823624846	-3.60172956531289	5.15376254121192e-54	5.36420784497808e-51	4	52345605	52350624	-	4961	protein_coding	transmembrane protein 229A [Source:RGD Symbol;Acc:1590212]	-
ENSRNOG00000060350	Iqsec1	770.967571863752	903.371195988192	941.242546408357	5716.89504814132	5226.97200492952	5689.99952050937	-2.66903601597325	4.96655895684234e-52	4.89728852928638e-49	4	123307624	123453478	+	3453	protein_coding	IQ motif and Sec7 domain 1 [Source:MGI Symbol;Acc:MGI:1196356]	Sec7
ENSRNOG00000018755	Acss2	351.743410795607	374.936791649695	359.030662032054	2207.10161832427	2593.9823755807	2247.07146796737	-2.69838198013537	6.10433545875383e-52	5.71823624098765e-49	3	151032952	151075856	+	2867	protein_coding	acyl-CoA synthetase short-chain family member 2 [Source:RGD Symbol;Acc:1305489]	AMP-binding
ENSRNOG00000011989	Vat1l	275.827566739001	633.282500437405	423.426825000948	13754.0764129825	11048.1545089269	11677.254820613	-4.77479445579723	7.62745275879879e-52	6.80477749695692e-49	19	46525895	46693556	+	3480	protein_coding	vesicle amine transport 1-like [Source:RGD Symbol;Acc:1598315]	ADH_N
ENSRNOG00000022691	St8sia5	13.4961500545077	20.1308344509903	32.6391510938231	861.698599897282	1289.83985793286	812.043566477818	-5.48608538261912	3.12417368372966e-50	2.66051790748524e-47	18	73564247	73625137	+	1500	protein_coding	ST8 alpha-N-acetyl-neuraminide alpha-2,8-sialyltransferase 5 [Source:RGD Symbol;Acc:1302934]	Glyco_transf_29
ENSRNOG00000008656	Snca	378.735710904622	748.196013761808	552.219150938736	10013.6424657208	9785.61972863174	9096.48241999766	-4.1050209514356	5.02202893529558e-50	4.09077009142446e-47	4	90782374	90882285	-	1215	protein_coding	synuclein, alpha (non A4 component of amyloid precursor) [Source:RGD Symbol;Acc:3729]	-
ENSRNOG00000004310	Caskin2	929.547335004218	780.069834975876	958.885330783397	6772.92963958917	9125.09689815806	7156.91693092091	-3.11095727124188	1.93785024070654e-49	1.51273434415154e-46	10	104344099	104358253	-	4879	protein_coding	cask-interacting protein 2 [Source:RGD Symbol;Acc:1309738]	SAM_1
ENSRNOG00000016690	Idi1	497.670533259971	564.502149396521	629.84740218891	5662.43825930023	4254.3911443108	4625.11770472148	-3.1036212340037	2.03161191471553e-49	1.52248996888782e-46	17	57976268	57984036	-	2811	protein_coding	isopentenyl-diphosphate delta isomerase 1 [Source:RGD Symbol;Acc:621835]	NUDIX
ENSRNOG00000000967	Aacs	337.403751362692	260.862063094083	300.809473594424	2186.81379503053	2606.98479350341	2276.6831548235	-2.97517298131644	2.27862474195884e-49	1.64192440540765e-46	12	36512393	36555694	-	3191	protein_coding	acetoacetyl-CoA synthetase [Source:RGD Symbol;Acc:708522]	AMP-binding
ENSRNOG00000022523	Fkbp5	1096.56219192875	1082.03235174073	1086.79551750243	159.099245829858	135.225146396187	156.030811511166	2.85604624390824	1.27986318095416e-48	8.88082840562078e-46	20	7976713	8019020	-	3387	protein_coding	FK506 binding protein 5 [Source:RGD Symbol;Acc:1309155]	FKBP_C
ENSRNOG00000047734	Chst2	183.885044492667	179.499940521331	208.184855625466	1582.45021691174	1337.94880424689	1347.33175195408	-2.90101460753926	1.50978893867249e-48	1.01021056307247e-45	8	103188651	103190243	-	1593	protein_coding	carbohydrate (N-acetylglucosamine-6-O) sulfotransferase 2 [Source:RGD Symbol;Acc:1306988]	Sulfotransfer_1
ENSRNOG00000013971	Psat1	245.461229116359	299.446162458481	254.056095000569	1813.09073435636	1761.82762852724	1678.75486253619	-2.7169814003949	7.29251055698173e-48	4.71121328569147e-45	1	233124092	233145941	-	2825	protein_coding	phosphoserine aminotransferase 1 [Source:RGD Symbol;Acc:735170]	-
ENSRNOG00000000774	Gabbr1	1816.9192010881	1514.84529243702	1752.81062766017	8953.33675357957	9485.26387461713	8661.41840541908	-2.41409700544517	5.27863172090328e-46	3.2965055097041e-43	20	1955359	1984863	-	6737	protein_coding	gamma-aminobutyric acid (GABA) B receptor 1 [Source:RGD Symbol;Acc:621537]	ANF_receptor
ENSRNOG00000033026	Dclk3	54.8281095964375	117.429867630777	78.5103904689258	1637.97478592618	1761.82762852724	1490.83454210303	-4.28518488980288	8.18887615713556e-46	4.94898692915918e-43	8	119691388	119744506	+	3450	protein_coding	doublecortin-like kinase 3 [Source:RGD Symbol;Acc:1309232]	Pkinase
ENSRNOG00000020989	Tm7sf2	91.9425222463337	103.170526561326	108.503123906493	1101.9491389021	1664.30949410691	1129.79974466479	-3.68147547753367	1.88170766680176e-45	1.10168103554784e-42	1	221425987	221431713	-	2273	protein_coding	transmembrane 7 superfamily member 2 [Source:RGD Symbol;Acc:1311205]	-
ENSRNOG00000011526	Pcsk6	369.457107742148	340.546616129253	379.319864063349	1908.12316978494	1924.35785256112	1839.34131817907	-2.38047639557119	2.3190245867739e-45	1.31657350403664e-42	1	126749508	126947392	+	4148	protein_coding	proprotein convertase subtilisin/kexin type 6 [Source:RGD Symbol;Acc:3246]	Peptidase_S8
ENSRNOG00000057814	Nsdhl	416.693632932925	577.922705697181	553.101290157489	4075.71692169508	4095.76164565373	3637.68183917272	-2.93174096304846	4.37527787480397e-45	2.41090679366036e-42	X	152933069	152964390	+	2983	protein_coding	NAD(P) dependent steroid dehydrogenase-like [Source:RGD Symbol;Acc:1359337]	-
ENSRNOG00000007574	Padi2	121.465350490569	332.158768441341	250.527538125561	6592.47479029222	6693.64474661124	6609.10072408244	-4.82040504891681	1.71796026954377e-44	9.19599589997215e-42	5	159428515	159471144	+	4558	protein_coding	peptidyl arginine deiminase, type II [Source:RGD Symbol;Acc:3288]	-
ENSRNOG00000008258	Fnbp1	323.064091929778	392.551271794312	333.448624688247	1927.34321290532	2111.59267064815	2034.09510480979	-2.53308126508063	5.45048971650549e-43	2.80921110224858e-40	3	9861237	9936617	-	2133	protein_coding	formin binding protein 1 [Source:RGD Symbol;Acc:621350]	SH3_1
ENSRNOG00000020713	Osbpl5	707.704368483247	1085.3874908159	891.842750158247	7284.3963426261	7218.94243068874	6957.60750015847	-2.99873691585275	5.54794826705083e-43	2.80921110224858e-40	1	216866245	216920625	-	4061	protein_coding	oxysterol binding protein-like 5 [Source:RGD Symbol;Acc:1308402]	PH
ENSRNOG00000033397	Adamts20	215.938400872123	201.308344509903	227.59191843801	1175.62597086358	1196.22244888934	1257.35778035275	-2.492867624848	6.07342716099757e-43	2.99435941740235e-40	7	135466884	135630654	-	5791	protein_coding	ADAM metallopeptidase with thrombospondin type 1 motif, 20 [Source:RGD Symbol;Acc:1307725]	TSP_1
ENSRNOG00000014367	Ephb6	147.614141221178	228.988241880015	259.348930313081	2350.1841615538	2857.93145941172	2534.07704826528	-3.60602409769405	9.31772445606287e-43	4.47609147908559e-40	4	70903253	70918514	+	4066	protein_coding	Eph receptor B6 [Source:RGD Symbol;Acc:1306163]	Pkinase_Tyr
ENSRNOG00000023814	Rimklb	107.125691057655	114.913513324403	91.7424787502054	772.005065335483	955.677717319204	928.212491836496	-3.08040519556801	1.01527327415263e-42	4.75528619781238e-40	4	155260103	155275161	-	1179	protein_coding	ribosomal modification protein rimK-like family member B [Source:RGD Symbol;Acc:1560851]	-
ENSRNOG00000023320	Tspan1	3.37403751362692	6.71027815033012	7.0571137500158	329.944073566617	345.864316744093	280.172114100341	-5.80447265568332	8.01384774411231e-42	3.66193749965718e-39	5	135019778	135025084	-	1513	protein_coding	tetraspanin 1 [Source:RGD Symbol;Acc:1303308]	Tetraspannin
ENSRNOG00000008305	Sc5d	695.895237185553	624.894652749492	882.139218751975	5552.45690144469	4853.80261054774	5121.68291507819	-2.81759233598279	1.21697244105438e-41	5.42856635313184e-39	8	46525400	46537050	-	4877	protein_coding	sterol-C5-desaturase [Source:RGD Symbol;Acc:620775]	-
novel.1413	-	66.6372408941318	103.170526561326	61.7497453126383	1005.84892330017	1111.70673239173	894.045160848649	-3.69994359429816	1.87676637182405e-41	8.1770274363078e-39	9	45464992	45466673	+	1682	-	- && - && -	-
ENSRNOG00000018950	Fa2h	132.430972409857	346.418109510792	414.605432813428	9695.44397406112	12444.614193826	10249.060385321	-5.18017174972098	3.18398182117744e-41	1.35572498681271e-38	19	43545378	43596801	-	2505	protein_coding	fatty acid 2-hydroxylase [Source:RGD Symbol;Acc:1310347]	-
ENSRNOG00000012821	Lect1	81.8204097054529	361.516235349035	163.195755469115	13316.2865419071	14449.5870375079	12057.651105611	-6.03670829645119	3.59682525689159e-41	1.4974782486192e-38	15	61923299	61947764	-	1403	protein_coding	leukocyte cell derived chemotaxin 1 [Source:RGD Symbol;Acc:620176]	-
ENSRNOG00000008534	Dusp15	233.652097818664	748.196013761808	486.058709532338	15199.8507677048	18332.1090292292	15908.3093079413	-5.07382179265937	1.4938790983872e-40	6.08430976267049e-38	3	148417993	148428494	-	3130	protein_coding	dual specificity phosphatase 15 [Source:RGD Symbol;Acc:1305990]	DSPc
ENSRNOG00000011208	Rapsn	37.9579220283029	74.6518444224225	37.9319864063349	1043.22122936759	1863.24648832438	1214.07916110148	-4.7732214353951	3.40884282490729e-39	1.35882277286464e-36	3	79860179	79869524	+	1655	protein_coding	receptor-associated protein of the synapse [Source:RGD Symbol;Acc:1311592]	-
ENSRNOG00000021314	Fdft1	1035.82951668347	675.221738876968	1054.15636640861	7784.11746375612	8452.87189155394	7402.9217140334	-3.09583304201032	3.94743682725172e-39	1.54073393663669e-36	15	46339249	46367302	-	3158	protein_coding	farnesyl diphosphate farnesyl transferase 1 [Source:RGD Symbol;Acc:61834]	-
ENSRNOG00000013867	Fgf1	1044.26461046753	749.034798530599	540.751341094961	8867.91433971119	9134.19859070396	8880.0893237413	-3.52560462017835	6.55915593954924e-39	2.50787319443786e-36	18	32273770	32359824	+	4493	protein_coding	fibroblast growth factor 1 (acidic) [Source:RGD Symbol;Acc:2605]	-
ENSRNOG00000002917	Sec14l5	27.8358094874221	41.9392384395632	28.2284550000632	402.55312535474	432.980516826252	407.730149788301	-3.66353166649234	2.66123090893248e-38	9.97163221577001e-36	10	10591251	10629735	-	2233	protein_coding	SEC14-like 5 (S. cerevisiae) [Source:RGD Symbol;Acc:1564638]	MSF1
ENSRNOG00000001888	Arvcf	645.284674481149	421.069953933215	654.547300313966	5043.12575875448	7313.86008152452	5723.02794046428	-3.39319547011993	7.25151104851219e-38	2.66386391164462e-35	11	86736142	86793791	-	3760	protein_coding	armadillo repeat gene deleted in velo-cardio-facial syndrome [Source:RGD Symbol;Acc:1306655]	Arm
ENSRNOG00000014650	Sema4g	353.43042955242	182.855079596496	225.827640000506	3070.93577856826	4282.99646374076	3413.31636568586	-3.82032630075776	1.3058393550991e-37	4.70478852265032e-35	1	264741911	264753397	+	4326	protein_coding	sema domain, immunoglobulin domain (Ig), transmembrane domain (TM) and short cytoplasmic domain, (semaphorin) 4G [Source:RGD Symbol;Acc:1310436]	Sema
ENSRNOG00000058560	Col2a1	129.900444274637	116.591082861986	152.610084844092	1599.53469968541	2574.47874869663	1409.97185876513	-3.80650193428836	1.53367371867419e-37	5.42139190931339e-35	7	139455242	139483997	-	4538	protein_coding	collagen, type II, alpha 1 [Source:MGI Symbol;Acc:MGI:88452]	Collagen
ENSRNOG00000057988	Pfkm	1118.49343576733	910.920258907313	814.214498908073	5303.66412105304	5453.21407678468	5265.18570522714	-2.49414690541747	3.07043360218978e-37	1.06526988031529e-34	7	139685573	139722132	+	2962	protein_coding	6-phosphofructo-1-kinase, M-type; ATP-dependent 6-phosphofructokinase, muscle type; Phosphofructokinase, muscle; Phosphofructokinase, muscle, isoform CRA_a [Source:UniProtKB/TrEMBL;Acc:Q52KS1]	PFK
ENSRNOG00000003214	AABR07029742.1	196.537685168768	244.086367718258	247.881120469305	1257.84504421189	1417.26355357542	1423.63879116027	-2.5736860838588	3.9363021488376e-37	1.34084765015404e-34	10	48987822	48989595	+	1773	pseudogene	-	-
ENSRNOG00000007686	Sept3	177.136969465414	93.9438941046216	115.560237656509	1428.68987194865	1505.67999544985	1627.50386605442	-3.56037412003234	4.84249387720233e-37	1.62007362123903e-34	7	123510804	123526542	+	1077	protein_coding	septin 3 [Source:RGD Symbol;Acc:621745]	GTP_CDC
novel.1350	-	32.8968657578625	62.9088576593448	53.8104923438705	619.312500545754	680.026457357747	628.678890176375	-3.68786411045145	5.33245338946844e-37	1.75269323248581e-34	8	116362585	116370727	+	2906	-	- && - && -	-
ENSRNOG00000008625	Rimkla	16.8701875681346	30.1962516764855	13.2320882812796	402.55312535474	410.876406357644	431.647281479794	-4.36443886129067	6.42100049671058e-37	2.07409386734263e-34	5	138521340	138545404	-	1143	protein_coding	ribosomal modification protein rimK-like family member A [Source:RGD Symbol;Acc:1306880]	-
ENSRNOG00000009191	Ccm2l	113.873766084909	116.591082861986	97.0353140627173	891.596444751215	1425.06500432904	1034.13121789882	-3.35402298074977	1.02903547613056e-36	3.26762366869593e-34	3	148541909	148556744	+	1443	protein_coding	cerebral cavernous malformation 2-like [Source:RGD Symbol;Acc:1305202]	-
ENSRNOG00000058478	Mapk8ip1	1010.52423533126	1909.91291853771	1024.16363297104	16216.3774927386	19746.7720992201	16551.7940415458	-3.73470529021214	6.580710266027e-36	2.05482678056693e-33	3	81295024	81304181	-	2992	protein_coding	mitogen-activated protein kinase 8 interacting protein 1 [Source:RGD Symbol;Acc:70937]	PID
novel.883	-	4.21754689203366	15.0981258382428	7.93925296876778	329.944073566617	374.469636174055	511.371053784769	-5.4769282228444	1.36438037308174e-35	4.19043709666989e-33	3	41974388	41991951	+	7462	-	- && - && -	-
ENSRNOG00000010418	Nek1	307.880923118457	449.588636072118	289.341663750648	2558.40129535798	2765.61429216047	2660.49617292031	-2.93089654063331	3.29441946110264e-35	9.95499171028355e-33	16	32321010	32439421	-	4976	protein_coding	NIMA-related kinase 1 [Source:RGD Symbol;Acc:1309375]	Pkinase
ENSRNOG00000052634	AC139927.1	32.8968657578625	36.0677450580244	26.4641765625593	428.179849515254	810.050636584849	546.677295805544	-4.22328594607613	3.75948807404337e-35	1.11800014392385e-32	8	116348751	116349896	-	920	protein_coding	-	-
ENSRNOG00000016062	Snta1	463.086648745295	645.864271969274	388.141256250869	4259.37511151209	5786.07597560607	4424.66936292612	-3.27257402588596	4.9634726623643e-35	1.4529790676468e-32	3	149874030	149905944	-	2096	protein_coding	syntrophin, alpha 1 [Source:RGD Symbol;Acc:1307068]	PDZ
ENSRNOG00000007894	Mpdz	859.536056596459	987.249672867318	856.557181408168	3605.89364541899	3795.40579163912	3816.49087134245	-2.05287763146201	6.15686921379404e-35	1.7745991495451e-32	5	99413187	99566318	-	7543	protein_coding	multiple PDZ domain protein [Source:RGD Symbol;Acc:3105]	PDZ
ENSRNOG00000018330	Fam83f	88.5684847327068	152.65882792001	190.542071250427	2128.08588549601	3868.2193320063	2557.99417995677	-4.30861599099042	8.08023770384041e-35	2.2936856572947e-32	7	121889157	121918772	+	3062	protein_coding	family with sequence similarity 83, member F [Source:RGD Symbol;Acc:1562089]	-
ENSRNOG00000029535	Nrbp2	979.314388330215	1556.78453087659	1438.76906578447	10852.9176819777	18073.3609125673	15019.9587022573	-3.46674427077716	8.30609282212257e-35	2.32260670182786e-32	7	117145961	117151694	-	2652	protein_coding	nuclear receptor binding protein 2 [Source:RGD Symbol;Acc:1591749]	Pkinase
ENSRNOG00000020249	P4htm	68.3242596509452	79.6845530351701	76.7461120314218	522.144504770472	504.493815401158	479.481544862779	-2.74457621774951	1.05529961401376e-34	2.90750562772761e-32	8	117365101	117382715	-	1512	protein_coding	prolyl 4-hydroxylase, transmembrane [Source:RGD Symbol;Acc:1311848]	-
ENSRNOG00000059605	Ddn	32.8968657578625	129.172854393855	61.7497453126383	2399.30204952812	4258.29186968761	3242.47971074663	-5.46652846013432	3.1345973813102e-34	8.51111332447051e-32	7	140479711	140483693	-	3575	protein_coding	dendrin [Source:MGI Symbol;Acc:MGI:108101]	-
novel.955	-	21.0877344601683	28.518682138903	36.167707968831	467.68771592938	383.571328719953	351.923509174819	-3.8126083855167	3.57433752824011e-34	9.56645908451122e-32	3	128419549	128421289	-	1741	-	- && - && -	-
novel.1010	-	107.969200436062	371.58165257453	318.452257969463	8107.65485628261	7534.9011862106	7768.51215560336	-4.87474562681143	3.96397622508319e-34	1.04598724756245e-31	4	159185604	159190801	+	5198	-	- && - && -	-
ENSRNOG00000003226	Mprip	5023.94185779049	4909.40725173527	4528.02060985389	16706.4885923084	17498.6540403835	17697.5385406715	-1.84358313975595	4.8385815324417e-34	1.2590392362541e-31	10	46018659	46133571	+	7742	protein_coding	myosin phosphatase Rho interacting protein [Source:RGD Symbol;Acc:619947]	PH
ENSRNOG00000023473	Rnf122	128.213425517823	148.464904076054	168.488590781627	930.036530991986	1200.12317426616	965.796555923127	-2.79795219372241	6.06246412968663e-34	1.55589404752985e-31	16	64766903	64778486	-	1592	protein_coding	ring finger protein 122 [Source:RGD Symbol;Acc:1561238]	-
ENSRNOG00000014508	Mgll	271.610019846967	479.784887748603	329.037928594487	5555.66024196476	3362.42527481287	5366.54878715775	-3.72477741971324	6.20142611301182e-34	1.57005024631455e-31	4	120671489	120771088	+	1352	protein_coding	monoglyceride lipase [Source:RGD Symbol;Acc:71039]	-
ENSRNOG00000048166	Arhgap19	502.731589530412	965.441268878745	793.043157658026	7678.407226594	7014.80446930219	7340.28160722235	-3.28454882981949	1.0644007177237e-33	2.6588729928738e-31	1	261015123	261051498	-	4944	protein_coding	Rho GTPase activating protein 19 [Source:RGD Symbol;Acc:1593044]	RhoGAP
ENSRNOG00000056446	Endou	9.27860316247404	21.8084039885729	16.7606451562875	313.927370966296	475.888495971196	359.895886405316	-4.58589873649992	1.51758980082173e-33	3.74105854189408e-31	7	139201054	139223116	-	2618	protein_coding	endonuclease, poly(U)-specific [Source:RGD Symbol;Acc:1593011]	Somatomedin_B
ENSRNOG00000011977	Sema5a	2803.82517382397	1660.7938422067	2303.26550016141	17205.1419332651	16272.5260302719	16492.5706678335	-2.88430722674432	2.07339414926016e-33	5.04481030992066e-31	2	85377318	85808970	+	10519	protein_coding	sema domain, seven thrombospondin repeats (type 1 and type 1-like), transmembrane domain (TM) and short cytoplasmic domain, (semaphorin) 5A [Source:RGD Symbol;Acc:1308650]	Sema
ENSRNOG00000054008	Scamp5	219.31243838575	261.700847862875	262.877487188089	1168.1515096501	1288.53961614059	1216.35698316733	-2.30377641816732	2.13502031512085e-33	5.12815456458835e-31	8	62220892	62248017	-	2909	protein_coding	secretory carrier membrane protein 5 [Source:RGD Symbol;Acc:68356]	-
ENSRNOG00000013301	Bean1	20.2442250817615	41.9392384395632	27.3463157813112	529.618965983955	399.174230227205	539.843829607974	-4.035600860302	3.75226901278808e-33	8.89857720944109e-31	19	949607	983556	-	988	protein_coding	brain expressed, associated with NEDD4, 1 [Source:RGD Symbol;Acc:1562003]	-
ENSRNOG00000057620	Slc6a8	1077.1614762254	1494.71445798603	1476.70105219081	7326.03976938693	7987.38532992091	7250.30763562102	-2.4785302236645	3.80731414950115e-33	8.91625382386299e-31	X	157129987	157139291	-	3916	protein_coding	Sodium- and chloride-dependent creatine transporter 1 [Source:UniProtKB/Swiss-Prot;Acc:P28570]	SNF
ENSRNOG00000060571	Tmem189	532.254417774647	1153.32905708799	736.586247657899	9957.05011653303	13363.8851409616	9956.36024985846	-3.78009736805611	4.94257260177364e-33	1.14319873696579e-30	3	164376630	164388492	-	1783	protein_coding	transmembrane protein 189 [Source:RGD Symbol;Acc:1309093]	-
ENSRNOG00000025502	Arhgef37	74.2288252997923	117.429867630777	161.431477031611	1328.31853565331	1722.82037475911	1736.83932521553	-3.76198568006262	5.14142309918183e-33	1.17468977759965e-30	18	56817988	56870839	-	7706	protein_coding	Rho guanine nucleotide exchange factor (GEF) 37 [Source:RGD Symbol;Acc:1560471]	RhoGEF
ENSRNOG00000057713	Cav2	744.818781133143	806.910947577196	965.060305314661	5464.8989272296	4173.77615318999	4657.00721364347	-2.50612849982066	5.32684378195676e-33	1.20239058138506e-30	4	44573264	44580638	+	2487	protein_coding	caveolin 2 [Source:RGD Symbol;Acc:620348]	-
ENSRNOG00000054274	Cacnb3	567.68181166773	533.467112951244	654.547300313966	3034.6312526742	4221.88509950402	3338.1482375126	-2.59317214414576	5.67743841145511e-33	1.26627153141204e-30	7	140315368	140324902	+	2522	protein_coding	Voltage-dependent L-type calcium channel subunit beta-3 [Source:UniProtKB/Swiss-Prot;Acc:P54287]	-
novel.397	-	71.6982971645721	127.495284856272	98.7995925002212	1059.23793196791	1694.21505532915	1146.88341015871	-3.70979541119233	6.93681225170014e-33	1.52895502983061e-30	13	91827310	91830364	-	3055	-	- && sp|Q9QUI6|ACKR1_MOUSE Atypical chemokine receptor 1 OS=Mus musculus OX=10090 GN=Ackr1 PE=2 SV=2 && -	-
ENSRNOG00000000386	Pbld1	45.5495064339635	67.1027815033012	34.403429531327	554.177909971115	669.624523019578	581.983537826318	-3.61611216701117	7.05273868036401e-33	1.53643092065837e-30	20	27103317	27117663	-	2027	protein_coding	phenazine biosynthesis-like protein domain containing 1 [Source:RGD Symbol;Acc:621263]	-
ENSRNOG00000015679	Dok4	405.728011013638	317.060642603098	365.205636563318	1925.20765255861	1692.91481353688	1800.61834305951	-2.31647753135682	7.85636652934791e-33	1.69182789571647e-30	19	10563423	10574093	+	1522	protein_coding	docking protein 4 [Source:RGD Symbol;Acc:1310084]	-
ENSRNOG00000010519	Cyp39a1	48.0800345691837	90.5887550294566	58.2211884376304	710.073815280908	712.532502164522	709.541573514279	-3.43615367548727	1.01092783060907e-32	2.1522423757342e-30	9	19804079	19880346	-	3195	protein_coding	cytochrome P450, family 39, subfamily a, polypeptide 1 [Source:RGD Symbol;Acc:1307471]	p450
ENSRNOG00000014268	Abca2	809.769003270462	1271.59770948756	1212.94142578397	7981.65679582675	11453.8299481155	8882.36714580715	-3.1036463670004	1.23265030759991e-32	2.59479814751509e-30	3	2648885	2668809	+	8047	protein_coding	ATP-binding cassette, subfamily A (ABC1), member 2 [Source:RGD Symbol;Acc:620238]	ABC_tran
ENSRNOG00000002258	Tmem150c	80.9769003270462	72.97427488484	76.7461120314218	469.823276276089	461.585836256214	517.06560894941	-2.65064882977199	1.69633229108831e-32	3.53119838594882e-30	14	11095163	11166428	+	2981	protein_coding	transmembrane protein 150C [Source:RGD Symbol;Acc:1306105]	-
ENSRNOG00000003635	Disp1	360.178504579674	301.962516764855	434.894634844724	2319.21853652651	3362.42527481287	2630.88448606418	-2.92172934679594	2.5446581372019e-32	5.23891980225029e-30	13	101451932	101597570	-	5031	protein_coding	dispatched homolog 1 (Drosophila) [Source:RGD Symbol;Acc:1307675]	-
novel.902	-	9.27860316247404	39.4228841331894	32.6391510938231	902.274246484763	1369.15460726139	842.79416436688	-5.25916614648602	6.76156338452754e-32	1.37693358705569e-29	3	120187420	120193962	+	2556	-	- && - && -	-
ENSRNOG00000003171	Mpz	28281.1824392209	95858.8397317721	67286.9331887444	1568243.40170525	2162650.56534704	1480686.84479964	-4.76685555107256	7.15489650008252e-32	1.44136544009727e-29	13	89524329	89530068	+	1864	protein_coding	myelin protein zero [Source:RGD Symbol;Acc:3109]	V-set
ENSRNOG00000029778	Maob	456.338573718042	668.511460726638	268.1703225006	6782.53966114936	6484.30581805561	6341.45663134431	-3.81493489422201	1.46048379104242e-31	2.91086849204039e-29	X	6430594	6533534	+	2503	protein_coding	monoamine oxidase B [Source:RGD Symbol;Acc:3041]	Amino_oxidase
ENSRNOG00000016122	Hmgcr	1106.68430446963	971.312762260284	1515.51517781589	7540.66358423124	7298.25718001727	8271.91083215763	-2.68523052459158	1.91555218680487e-31	3.7776705494515e-29	2	27480226	27500654	-	4305	protein_coding	3-hydroxy-3-methylglutaryl-CoA reductase [Source:RGD Symbol;Acc:2803]	-
ENSRNOG00000003338	Pmp22	7688.58798417735	27504.5913534344	18102.3789080093	453748.913546407	530654.680261651	420463.175136439	-4.72027396113356	2.49862682543257e-31	4.87622641400825e-29	10	49538588	49568583	+	1982	protein_coding	peripheral myelin protein 22 [Source:RGD Symbol;Acc:3359]	-
ENSRNOG00000007393	Ndrg1	3890.26525321184	8767.81718817509	5786.83327501296	76580.1262528292	68745.0837991614	73094.1711823	-3.56580232644342	2.74667877029225e-31	5.30505430530158e-29	7	107734299	107775706	-	2908	protein_coding	N-myc downstream regulated 1 [Source:RGD Symbol;Acc:1307303]	Ndr
ENSRNOG00000023389	Ephx4	5.90456564884712	28.518682138903	17.6427843750395	506.127802170151	733.336370840859	620.706512945878	-5.15826489774735	3.94955214467919e-31	7.55049586026169e-29	14	3360712	3389943	-	1180	protein_coding	epoxide hydrolase 4 [Source:RGD Symbol;Acc:1308891]	Abhydrolase_1
ENSRNOG00000018369	Prx	2562.58149159965	8969.12553268499	6120.2818997012	143094.288811443	143142.318669325	137053.136969483	-4.58374243911575	6.68247888383324e-31	1.26460850392541e-28	1	84304228	84324560	+	4626	protein_coding	periaxin [Source:RGD Symbol;Acc:619960]	-
ENSRNOG00000058739	Snn	786.150740675073	1270.75892471877	883.903497189479	6508.12015659719	6540.21621512326	6351.70683064066	-2.72170805241088	1.74541748362924e-30	3.27003965557937e-28	10	4635898	4644570	-	2905	protein_coding	stannin [Source:RGD Symbol;Acc:3730]	-
ENSRNOG00000018603	Carns1	91.099012867927	226.471887573641	172.017147656635	2160.11929069666	3727.79321844103	2848.41649335347	-4.15728115720827	2.3994478747085e-30	4.45085702303601e-28	1	219414915	219422268	-	2853	protein_coding	carnosine synthase 1 [Source:RGD Symbol;Acc:1308234]	-
ENSRNOG00000027024	Rgs16	541.533020937121	644.186702431691	780.693208595498	59.7956897078659	88.4164418744298	66.0568399098365	3.2031217128598	6.67147485291586e-30	1.22539295460175e-27	13	71179910	71185216	+	2462	protein_coding	regulator of G-protein signaling 16 [Source:RGD Symbol;Acc:1589741]	RGS
ENSRNOG00000017939	Chn1	213.407872736903	259.184493556501	186.131375156667	1249.30280282506	1291.14009972513	1113.8549902038	-2.471343565072	1.01455244070409e-29	1.84540193947487e-27	3	60513077	60611924	-	3031	protein_coding	chimerin 1 [Source:RGD Symbol;Acc:620139]	RhoGAP
ENSRNOG00000000632	Cdk1	455.495064339635	515.852632806628	433.13035640722	66.2023707479944	59.8111224444672	44.4175302842004	3.0423168395658	1.59491564548263e-29	2.87314852097279e-27	20	20576377	20591549	+	1411	protein_coding	cyclin-dependent kinase 1 [Source:RGD Symbol;Acc:2319]	Pkinase
ENSRNOG00000020579	Col7a1	1330.21428974741	578.761490465973	1669.00740187874	36.3045258940615	49.409188106299	54.6677295805544	4.67355663827443	2.04524431988547e-29	3.64930022219564e-27	8	117694605	117726844	+	9170	protein_coding	collagen, type VII, alpha 1 [Source:RGD Symbol;Acc:1311417]	VWA
novel.853	-	10.1221125408808	26.0023278325292	19.4070628125435	300.046228712684	431.680275033981	348.506776076034	-4.2811689888876	2.28877743682314e-29	4.04530615838506e-27	20	22286691	22309655	-	993	-	- && - && -	-
ENSRNOG00000003365	Cadm3	246.304738494765	957.053421190833	549.57273328248	14356.3044307546	17148.8889982626	14310.417128743	-4.70795810803281	4.2999039819474e-29	7.52885057026024e-27	13	91842333	91873096	-	2466	protein_coding	cell adhesion molecule 3 [Source:RGD Symbol;Acc:1307035]	I-set
ENSRNOG00000032297	Msmo1	851.100962812392	1690.99009388319	1386.72285187811	11455.1456997497	11256.1931956903	11039.4646421732	-3.10276310604892	5.79200969576368e-29	1.00475279305678e-26	16	26859397	26875973	+	1849	protein_coding	methylsterol monooxygenase 1 [Source:RGD Symbol;Acc:620281]	-
ENSRNOG00000011132	LOC100362814	38.8014314067096	52.8434404338497	36.167707968831	782.682867069031	408.275922773102	820.015943708315	-3.97566570498726	6.19503267370618e-29	1.06480676276959e-26	3	94064234	94182714	-	4014	protein_coding	hypothetical protein LOC100362814 [Source:RGD Symbol;Acc:2323964]	-
novel.1040	-	12.652640676101	16.7756953758253	20.2892020312954	254.13168125843	648.820654343242	485.17610002742	-4.80388694658399	1.33417817538172e-28	2.27234801052514e-26	4	159090970	159099228	-	3670	-	- && - && -	-
ENSRNOG00000014369	Slc27a4	614.0748274801	712.967053472575	668.661527813997	3473.488903923	5461.01552753831	3780.04571828875	-2.67134652699355	1.82170109593312e-28	3.07473603894657e-26	3	8363937	8376858	+	3067	protein_coding	solute carrier family 27 (fatty acid transporter), member 4 [Source:RGD Symbol;Acc:1307383]	AMP-binding
ENSRNOG00000009350	Sez6	18.5572063249481	15.0981258382428	19.4070628125435	227.437176924561	367.9684272127	252.838249310064	-3.99827839369259	1.90620594868783e-28	3.1886400400595e-26	10	64865805	64915148	-	4019	protein_coding	seizure related 6 homolog (mouse) [Source:RGD Symbol;Acc:619780]	CUB
ENSRNOG00000030515	Nfasc	253.052813522019	290.219530001778	688.068590626541	6855.14871293749	8450.2714079694	6996.33047527803	-4.17914300902821	5.27927770592292e-28	8.70887760751652e-26	13	49335408	49522415	-	10488	protein_coding	neurofascin [Source:RGD Symbol;Acc:620911]	I-set
ENSRNOG00000017511	Dcdc2	9.27860316247404	9.22663245670391	14.9963667187836	274.41950455217	178.133125541131	268.783003771059	-4.43355889096134	5.29923697495e-28	8.70887760751652e-26	17	41838201	42031265	-	6788	protein_coding	doublecortin domain containing 2 [Source:RGD Symbol;Acc:1310227]	-
ENSRNOG00000007419	LOC100362038	1940.07157033548	2802.37991253161	2352.66529641152	13355.7944083212	10858.3192072553	13498.3735622652	-2.4101669724211	5.94171442051663e-28	9.67982779725036e-26	10	20591432	20615258	+	7044	protein_coding	pantothenate kinase 3 [Source:RGD Symbol;Acc:2318942]	Fumble
ENSRNOG00000017601	Srd5a1	124.839388004196	308.672794915185	253.173955781817	2919.31099395188	3127.08151041182	2592.16151094462	-3.65310248269624	6.69224344131939e-28	1.08085500752689e-25	1	36320461	36354756	+	2719	protein_coding	steroid-5-alpha-reductase, alpha polypeptide 1 (3-oxo-5 alpha-steroid delta 4-dehydrogenase alpha 1) [Source:RGD Symbol;Acc:3757]	-
ENSRNOG00000047505	Tubb4a	97.0035785167741	406.810612863763	149.963667187836	6278.54741932592	7637.62028780001	6637.57349990564	-4.97421261218996	1.89787369711698e-27	3.03903108679373e-25	9	9961021	9968486	+	2146	protein_coding	tubulin, beta 4A class IVa [Source:RGD Symbol;Acc:619730]	Tubulin
ENSRNOG00000016366	Colec12	2946.37825877471	3820.66462184421	2976.33772406916	738.903879961486	598.111224444672	686.763352855714	2.26683735356391	2.22782891453238e-27	3.53715039947154e-25	18	867048	1052606	+	2887	protein_coding	collectin sub-family member 12 [Source:RGD Symbol;Acc:735039]	Lectin_C
ENSRNOG00000026059	Paqr6	264.861944819714	852.205325091925	411.959015157172	8860.4398784977	15316.8483129527	10999.6027560207	-4.52384197998176	2.37638029644004e-27	3.74130124821883e-25	2	187737766	187741723	+	1654	protein_coding	progestin and adipoQ receptor family member VI [Source:RGD Symbol;Acc:1584722]	-
ENSRNOG00000043377	Fdps	1503.13371232079	1407.48084203174	1570.20780937852	5628.26929375288	6743.05393471754	5333.52036720283	-1.98224949649799	3.38621637252723e-27	5.28673031160815e-25	2	188392858	188413219	-	3011	protein_coding	farnesyl diphosphate synthase [Source:RGD Symbol;Acc:68953]	RUN
ENSRNOG00000051952	Tes	967.50525703252	1854.55312379749	970.353140627173	113.184698375603	98.818376212598	117.307836391606	3.52468692479203	5.82122521370929e-27	8.95594856008553e-25	4	44321883	44360405	+	2362	protein_coding	testin LIM domain protein [Source:RGD Symbol;Acc:1566346]	LIM
ENSRNOG00000009140	C1qtnf4	29.5228282442356	20.9696192197816	27.3463157813112	323.537392526489	722.93443650269	407.730149788301	-4.22296822270252	5.83200279866792e-27	8.95594856008553e-25	3	79713567	79718025	+	1365	protein_coding	C1q and tumor necrosis factor related protein 4 [Source:RGD Symbol;Acc:1311006]	-
ENSRNOG00000019118	Slc13a3	2.53052813522019	37.7453145956069	27.3463157813112	1511.97672547032	1889.2513241698	1468.05632144447	-6.17044312959218	6.78722026484311e-27	1.03380952570598e-24	3	162084315	162147393	-	3195	protein_coding	solute carrier family 13 (sodium-dependent dicarboxylate transporter), member 3 [Source:RGD Symbol;Acc:628786]	Na_sulph_symp
ENSRNOG00000009760	Palm	946.417522572352	1174.29867630777	950.946077814629	4581.84472386523	6891.28149903644	5675.1936770813	-2.4808301226686	7.38618996485891e-27	1.11596991122284e-24	7	12708040	12793635	-	2513	protein_coding	paralemmin [Source:RGD Symbol;Acc:620341]	-
novel.718	-	4.21754689203366	9.22663245670391	6.17497453126383	177.251508776888	209.338928555635	159.44754460995	-4.79636908854873	8.09603107319391e-27	1.2134331372503e-24	19	48514153	48528904	-	5273	-	- && - && -	-
ENSRNOG00000014714	Trpv6	14.3396594329144	38.5840993643982	40.5784040625909	489.043319396475	589.009531898775	476.064811763994	-4.05608133871213	9.4799787739141e-27	1.40958255816889e-24	4	70918632	70934295	-	2913	protein_coding	transient receptor potential cation channel, subfamily V, member 6 [Source:RGD Symbol;Acc:69335]	Ion_trans
ENSRNOG00000028404	Ppp1r1b	25.3052813522019	109.880804711656	67.0425806251501	1516.24784616374	1889.2513241698	1715.20001558989	-4.66206736207891	1.03469447168115e-26	1.52399141724798e-24	10	86303727	86312762	+	1739	protein_coding	protein phosphatase 1, regulatory (inhibitor) subunit 1B [Source:RGD Symbol;Acc:621859]	-
ENSRNOG00000002262	Enoph1	587.926036749492	656.76847396356	733.939830001643	2764.48286881544	3219.39867766306	2583.05022268119	-2.11424662674117	1.04121110972907e-26	1.52399141724798e-24	14	11172362	11198194	-	1687	protein_coding	enolase-phosphatase 1 [Source:RGD Symbol;Acc:1309016]	-
ENSRNOG00000045636	Fasn	2341.58203445709	1685.95738527044	2451.46488891174	10188.758414151	11630.6628318643	10400.5355527005	-2.31412907383948	1.14044952954189e-26	1.65630402604397e-24	10	109987735	110005901	-	9139	protein_coding	fatty acid synthase [Source:RGD Symbol;Acc:620665]	Acyl_transf_1
ENSRNOG00000009276	Schip1	806.394965756835	881.562791999619	791.278879220522	2944.9377181124	2652.49325623289	2849.5554043864	-1.76859481019056	1.21746376677172e-26	1.75455259003602e-24	2	172312298	172459165	-	2229	protein_coding	schwannomin interacting protein 1 [Source:RGD Symbol;Acc:1309962]	-
ENSRNOG00000016573	Dgat2	122.308859868976	188.726572978035	239.059728281785	1608.07694107225	2224.71370657573	1518.16840689331	-3.28228629717636	1.40870324798123e-26	2.01466071381132e-24	1	164113459	164143818	-	3153	protein_coding	diacylglycerol O-acyltransferase 2 [Source:RGD Symbol;Acc:620329]	-
ENSRNOG00000012181	Lpl	408.258539148858	519.207771881793	561.922682345008	2159.0515105233	2227.31419016027	2199.23720458438	-2.14472639006201	1.63607114875338e-26	2.32210552817383e-24	16	22537056	22561496	-	3671	protein_coding	lipoprotein lipase [Source:RGD Symbol;Acc:3017]	Lipase
ENSRNOG00000006911	Sptb	271.610019846967	411.843321476511	539.869201876209	6460.07004879623	3303.91439416068	5942.83776981943	-3.68276390214514	2.48017827201656e-26	3.49369473129551e-24	6	99659651	99783047	-	7313	protein_coding	spectrin, beta, erythrocytic [Source:RGD Symbol;Acc:1303243]	CH
ENSRNOG00000015717	Ptpre	120.621841112163	238.214874336719	150.845806406588	1569.63685483148	1322.34590273963	1570.55831440801	-3.13003961587171	3.04556910631417e-26	4.25811471692507e-24	1	207887209	207987136	+	2326	protein_coding	protein tyrosine phosphatase, receptor type, E [Source:RGD Symbol;Acc:620771]	Y_phosphatase
novel.939	-	885.684847327068	1056.0300239082	861.85001672068	3993.49784834676	3359.82479122833	3813.07413824367	-1.99386425052702	3.5863430739932e-26	4.97704722157501e-24	3	62749174	62756714	-	6360	-	- && - && -	-
ENSRNOG00000052070	Aldh1a3	1742.69037578831	2041.60212723794	1947.76339500436	463.416595235961	331.561657029112	340.534398845537	2.33446222588324	6.01341127474702e-26	8.28391619355775e-24	1	127301128	127337882	-	3385	protein_coding	aldehyde dehydrogenase 1 family, member A3 [Source:RGD Symbol;Acc:628662]	Aldedh
ENSRNOG00000050854	LOC100912455	82.6639190838596	125.81771531869	69.688998281406	847.81745764367	1293.74058330967	805.210100280249	-3.40394593147061	9.55951141728578e-26	1.30728063067773e-23	11	82862695	82876051	+	3044	protein_coding	chloride channel protein 2-like [Source:RGD Symbol;Acc:6487092]	Voltage_CLC
ENSRNOG00000012561	Arhgef10	1121.02396390255	1579.43171963395	1143.25242750256	6077.80474673523	5704.16074269299	5990.67203320242	-2.20904624187341	1.36821852451245e-25	1.85750536643049e-23	16	79725643	79793619	-	4684	protein_coding	Rho guanine nucleotide exchange factor (GEF) 10 [Source:RGD Symbol;Acc:1565043]	RhoGEF
ENSRNOG00000013657	Stmn3	17.7136969465414	38.5840993643982	17.6427843750395	376.926401194226	501.893331816616	334.839843680895	-4.03413947283316	1.5535079339436e-25	2.09388281600241e-23	3	176808017	176816162	-	1132	protein_coding	stathmin-like 3 [Source:RGD Symbol;Acc:3628]	-
ENSRNOG00000006075	Fez1	124.839388004196	371.58165257453	159.667198594108	3627.24924888608	3947.53408133484	3462.28954010178	-4.07203754385744	1.59339816009748e-25	2.1323081806733e-23	8	39305128	39350270	+	1683	protein_coding	fasciculation and elongation protein zeta 1 (zygin I) [Source:RGD Symbol;Acc:619708]	-
ENSRNOG00000018485	Gpr155	168.701875681346	125.81771531869	177.309982969147	837.139655910123	764.542173855363	839.377431268095	-2.37182375302238	1.70718992403808e-25	2.26838320757826e-23	3	60051535	60105242	-	4957	protein_coding	G protein-coupled receptor 155 [Source:RGD Symbol;Acc:1309162]	-
ENSRNOG00000015177	Sun2	791.211796945514	691.997434252793	740.114804532907	2750.60172656183	2418.44973362411	2881.44491330839	-1.85650709751434	2.48949755392422e-25	3.28455892061762e-23	7	120951560	120967490	-	2546	protein_coding	Sad1 and UNC84 domain containing 2 [Source:RGD Symbol;Acc:1563141]	-
ENSRNOG00000015353	Prss12	251.365794765206	483.140026823768	452.537419219763	3062.39353718142	3322.11777925247	2859.80560368275	-2.96125118475198	2.59643200425029e-25	3.40168906291113e-23	2	227657983	227717884	+	2499	protein_coding	protease, serine, 12 neurotrypsin (motopsin) [Source:RGD Symbol;Acc:69238]	Trypsin
ENSRNOG00000023446	Btbd8	51.4540720828106	33.5513907516506	48.5176570313586	337.418534780101	522.697200492952	407.730149788301	-3.2468954023396	3.1433155407231e-25	4.08958448996162e-23	14	3284089	3300200	-	4104	protein_coding	BTB (POZ) domain containing 8 [Source:RGD Symbol;Acc:2321418]	-
ENSRNOG00000010042	Wdfy2	1062.82181679248	844.656262172803	898.017724689511	3792.75517575607	5510.42471564461	4741.28663008016	-2.32353852777521	3.28715146699212e-25	4.24722639545499e-23	15	46008613	46134064	+	6137	protein_coding	WD repeat and FYVE domain containing 2 [Source:RGD Symbol;Acc:1307337]	FYVE
ENSRNOG00000006631	Sema3e	419.224161068145	471.397040060691	269.052461719352	4.27112069341899	1.30024179227103	0	7.65007808515837	4.04905407001653e-25	5.19582383573696e-23	4	17272511	17594598	-	5243	protein_coding	sema domain, immunoglobulin domain (Ig), short basic domain, secreted, (semaphorin) 3E [Source:RGD Symbol;Acc:1310973]	Sema
ENSRNOG00000017560	Mdk	4727.87006596973	3756.91697941607	4093.12597500916	844.614117123606	1097.40407267675	997.686064845117	2.09762450833277	5.22443005763319e-25	6.6584827979427e-23	3	80841005	80842916	-	721	protein_coding	midkine [Source:RGD Symbol;Acc:69073]	-
ENSRNOG00000053047	Top2a	1388.41643685748	957.053421190833	1361.1408145343	176.183728603534	87.1162000821587	121.863480523319	3.26271331769518	6.64809583614098e-25	8.4156807763582e-23	10	86901007	86932154	-	5589	protein_coding	topoisomerase (DNA) II alpha [Source:MGI Symbol;Acc:MGI:98790]	DNA_gyraseB
ENSRNOG00000008596	Ttll9	10.9656219192875	12.581771531869	14.1142275000316	195.403771723919	460.285594463943	256.254982408849	-4.59727891552756	7.52978180290463e-25	9.4678162468066e-23	3	148438939	148485360	+	1758	protein_coding	tubulin tyrosine ligase-like family, member 9 [Source:RGD Symbol;Acc:1359622]	TTL
ENSRNOG00000059810	Txnrd3	194.007157033548	158.530321301549	143.788692656572	755.988362735162	765.842415647634	839.377431268095	-2.2498057015649	8.22467173896531e-25	1.02726150019677e-22	4	121612332	121650571	+	2811	protein_coding	thioredoxin reductase 3 [Source:RGD Symbol;Acc:1308363]	Pyr_redox_2
ENSRNOG00000020279	Syt11	291.010735550322	545.210099714322	419.89826812594	2877.66756719105	3177.79094031039	2653.66270672274	-2.79347590342244	9.57495284959443e-25	1.1879916664712e-22	2	188112286	188138177	-	4259	protein_coding	synaptotagmin XI [Source:RGD Symbol;Acc:62042]	C2
ENSRNOG00000019283	P2ry2	85.1944472190798	122.462576243525	213.477690937978	1635.83922557947	1484.87612677351	1567.14158130923	-3.47744962988634	1.00614474489391e-24	1.24013959181496e-22	1	166031272	166037424	-	1743	protein_coding	purinergic receptor P2Y, G-protein coupled, 2 [Source:RGD Symbol;Acc:62088]	7tm_1
ENSRNOG00000006368	Lrrn3	43.86248767715	26.0023278325292	36.167707968831	359.84191842055	274.351018169186	376.979551899239	-3.25459796026733	1.18287554151231e-24	1.44844269740086e-22	6	61374328	61405195	-	3087	protein_coding	leucine rich repeat neuronal 3 [Source:RGD Symbol;Acc:71066]	fn3
ENSRNOG00000054033	Adap1	71.6982971645721	161.885460376714	96.1531748439653	990.900000873207	1696.81553891369	1569.41940337508	-3.68997660532854	1.21431725777375e-24	1.47728791067476e-22	12	17416327	17468212	+	2361	protein_coding	ArfGAP with dual PH domains 1; IP4/PIP3 binding protein; Protein Adap1 [Source:UniProtKB/TrEMBL;Acc:O88768]	PH
ENSRNOG00000008845	Pdrg1	447.059970555567	811.943656189944	548.690594063729	3975.34558539973	5653.45131279442	4286.8611279418	-2.94433904717846	1.22735976335087e-24	1.48352162363733e-22	3	148487059	148493225	-	1192	protein_coding	p53 and DNA damage regulated 1 [Source:RGD Symbol;Acc:1305096]	-
ENSRNOG00000022707	Pmp2	931.234353761031	2830.05980990173	1431.71195203446	28096.4997014835	27320.6805391988	22757.7202599716	-3.91203794237805	1.26688287014941e-24	1.52062604986658e-22	2	93827504	93831419	+	1347	protein_coding	peripheral myelin protein 2 [Source:RGD Symbol;Acc:1585218]	-
ENSRNOG00000012378	Dbnl	1206.21841112163	1473.74483876625	1220.88067875273	4618.14924975929	5913.49967124863	5433.74453810052	-2.03296371486583	1.27429031133735e-24	1.52062604986658e-22	14	86029335	86044364	+	2295	protein_coding	drebrin-like [Source:RGD Symbol;Acc:70941]	Cofilin_ADF
ENSRNOG00000009640	Psmf1	494.296495746344	766.649278675216	502.819354688626	3313.32187791979	3471.64558536364	3075.05978890618	-2.48276968606321	1.31530274066633e-24	1.55963271179643e-22	3	147238114	147263275	-	1384	protein_coding	proteasome (prosome, macropain) inhibitor subunit 1 [Source:RGD Symbol;Acc:1587528]	-
ENSRNOG00000033575	Emid1	380.422729661436	701.224066709497	653.665161095214	4532.72683589091	8211.02691819153	5220.76817494294	-3.37184619783375	1.35660673555753e-24	1.59742238379813e-22	14	85357222	85398532	-	1601	protein_coding	EMI domain containing 1 [Source:RGD Symbol;Acc:1593795]	-
novel.957	-	2.53052813522019	3.35513907516506	3.5285568750079	138.811422536117	258.748116661934	174.253388038017	-5.92456555488751	1.36422514762584e-24	1.59742238379813e-22	3	138235919	138328912	-	4689	-	- && - && -	-
ENSRNOG00000003746	Gjb1	52.2975814612173	214.728900810564	146.435110312828	2767.68620933551	3220.69891945533	2654.80161775567	-4.38570407214046	1.6588622647758e-24	1.93035928761333e-22	X	71272042	71279977	+	1694	protein_coding	gap junction protein, beta 1 [Source:RGD Symbol;Acc:61926]	-
ENSRNOG00000008629	Secisbp2l	3366.44592922126	7392.21016735741	4935.5689289173	68682.8240906975	40629.955524885	63414.5663134431	-3.46019271562072	1.71875760997975e-24	1.98771134709695e-22	3	118006151	118051289	-	6207	protein_coding	SECIS binding protein 2-like [Source:RGD Symbol;Acc:1559930]	-
ENSRNOG00000027286	Lrrc75a	56.515128353251	99.8153874861605	96.1531748439653	636.39698331943	579.907839352878	671.957509427647	-2.90340753881913	1.94263424481989e-24	2.23283758139268e-22	10	48930416	48944304	-	777	protein_coding	leucine rich repeat containing 75A [Source:RGD Symbol;Acc:1595947]	-
ENSRNOG00000021023	Mag	218.468929007343	572.889997084434	508.99432921989	4995.07565095351	6711.84813170304	4946.29061600724	-3.67884821266322	2.04599861584718e-24	2.33730390657908e-22	1	89345429	89360733	-	2574	protein_coding	myelin-associated glycoprotein [Source:RGD Symbol;Acc:3035]	-
ENSRNOG00000012660	Postn	7620.26372452641	15859.7424083052	14159.216600188	1060.30571214127	527.898167662037	1122.96627846722	3.79482615208977	2.07278725143968e-24	2.35355570640742e-22	2	143656793	143688087	+	3229	protein_coding	periostin, osteoblast specific factor [Source:RGD Symbol;Acc:1305285]	-
ENSRNOG00000016920	Spire2	29.5228282442356	99.8153874861605	72.335415937662	950.324354285726	1384.75750876864	1181.05074114656	-4.12377512266007	2.12992227758805e-24	2.40386107654289e-22	19	56136904	56175500	+	2268	protein_coding	spire-type actin nucleation factor 2 [Source:RGD Symbol;Acc:1305837]	-
ENSRNOG00000048831	Sowahc	159.423272518872	269.249910781996	250.527538125561	1616.61918245909	1391.25871773	1338.22046369065	-2.67804476269668	2.27965689315161e-24	2.55744741875422e-22	20	28815039	28819505	+	4467	protein_coding	sosondowah ankyrin repeat domain family member C [Source:RGD Symbol;Acc:1595666]	-
ENSRNOG00000015445	Mal	1545.30918124113	5691.15465624873	3821.42709563356	68532.2670862545	67663.2826279919	60740.4032081276	-4.15457729493813	2.32697045697968e-24	2.59498758997109e-22	3	120209647	120233655	-	2272	protein_coding	mal, T-cell differentiation protein [Source:RGD Symbol;Acc:3037]	-
ENSRNOG00000015691	Fam212b	312.09847001049	705.417990553453	562.80482156376	4536.99795658433	5633.94768591036	4557.92195377872	-3.22032981028792	2.35726279585945e-24	2.61321411126785e-22	2	208170652	208185965	+	3380	protein_coding	family with sequence similarity 212, member B [Source:RGD Symbol;Acc:1306526]	-
ENSRNOG00000026564	Ptpdc1	167.858366302939	277.637758469909	260.231069531833	1450.04547541575	1306.74300123238	1446.41701181883	-2.57454903383221	2.77092534368316e-24	3.0537227243473e-22	17	16333415	16380573	+	3364	protein_coding	protein tyrosine phosphatase domain containing 1 [Source:RGD Symbol;Acc:1307698]	DSPc
ENSRNOG00000025643	Ccdc13	10.1221125408808	5.03270861274759	9.70353140627173	165.505926869986	158.629498657065	152.614078412381	-4.2643511651998	3.38373208784188e-24	3.70726436641623e-22	8	130437157	130475320	-	2026	protein_coding	coiled-coil domain containing 13 [Source:RGD Symbol;Acc:1586605]	-
ENSRNOG00000027125	Mboat1	280.888623009441	521.724126188167	366.08777578207	2450.55549784915	2552.37463822802	2741.35885625822	-2.72812967064358	3.80139627357887e-24	4.14064878985466e-22	17	36061775	36177457	-	2853	protein_coding	membrane bound O-acyltransferase domain containing 1 [Source:RGD Symbol;Acc:1565561]	MBOAT
ENSRNOG00000006076	Steap2	368.613598363741	517.53020234421	382.848420938357	64.0668104012849	48.108946314028	48.9731744159133	2.97353237447579	4.27362917637492e-24	4.62811807048463e-22	4	25507463	25527087	+	3479	protein_coding	STEAP family member 2, metalloreductase [Source:RGD Symbol;Acc:1307050]	F420_oxidored
ENSRNOG00000016670	Pip4k2a	248.835266629986	542.693745407948	353.737826719542	3060.25797683471	3363.72551660514	3102.39365369646	-3.05612535583954	6.7948377004608e-24	7.31616576540995e-22	17	85533057	85557939	-	2757	protein_coding	phosphatidylinositol-5-phosphate 4-kinase, type II, alpha [Source:RGD Symbol;Acc:621708]	PIP5K
ENSRNOG00000039593	Ecscr	141.709575572331	141.754625925724	201.12774187545	1052.83125092778	1497.87854469622	943.018335264563	-2.85003088174724	7.22157497486421e-24	7.73121183737605e-22	18	28506934	28516209	-	1320	protein_coding	endothelial cell surface expressed chemotaxis and apoptosis regulator [Source:RGD Symbol;Acc:1594804]	-
ENSRNOG00000048139	Ncmap	362.709032714894	1480.45511691658	722.472020157868	18231.278679859	17102.0802937408	17067.7207394622	-4.35217020222112	8.29534792243136e-24	8.83030359811088e-22	5	153729250	153737161	-	507	protein_coding	noncompact myelin associated protein [Source:RGD Symbol;Acc:1587554]	-
ENSRNOG00000017172	Mvb12b	985.218953979062	2006.3731669487	1384.9585734406	10309.4175737401	11058.5564432651	10306.0059369674	-2.85540376704898	8.82256957437334e-24	9.33846559185788e-22	3	12780100	12944494	-	4454	protein_coding	multivesicular body subunit 12B [Source:RGD Symbol;Acc:1309709]	-
ENSRNOG00000019219	Vamp1	114.717275463315	135.044347775394	153.492224062844	741.039440308196	795.747976869868	601.345025386098	-2.40676071284407	1.49977971067157e-23	1.57856027412539e-21	4	157726941	157733643	+	2633	protein_coding	vesicle-associated membrane protein 1 [Source:RGD Symbol;Acc:3948]	-
ENSRNOG00000008478	Mmp13	5724.05464186808	5816.13358679863	10161.361660804	823.258513656511	369.268669004971	618.428690880021	3.5822094749081	1.74813466396118e-23	1.82968172789457e-21	8	5522739	5533018	+	2602	protein_coding	matrix metallopeptidase 13 [Source:RGD Symbol;Acc:620196]	Hemopexin
ENSRNOG00000014758	Lgi1	85.1944472190798	187.049003440452	138.49585734406	1096.61023803533	1345.75025500051	1143.46667705993	-3.12579470921485	1.88748363490656e-23	1.96455588333192e-21	1	256955652	256999253	+	4384	protein_coding	leucine-rich, glioma inactivated 1 [Source:RGD Symbol;Acc:628742]	-
novel.1437	-	225.217004034597	763.294139600051	649.254465001454	8596.69817567908	9820.72625702306	7923.4040560816	-4.00753095828745	2.48593720445885e-23	2.5731510235103e-21	9	100169240	100171723	+	2484	-	- && - && -	-
ENSRNOG00000009411	Chn2	177.98047884382	301.962516764855	142.024414219068	1657.19482904657	1789.13270616493	1673.06030737155	-3.04054219157157	4.07994151029e-23	4.19987385688368e-21	4	84194347	84454500	+	2491	protein_coding	chimerin 2 [Source:RGD Symbol;Acc:620140]	RhoGAP
ENSRNOG00000008798	Pipox	3.37403751362692	9.22663245670391	0	215.691595017659	367.9684272127	239.171316914925	-6.01468317133211	4.38356834719954e-23	4.48776792266576e-21	10	64952119	64964862	+	1885	protein_coding	pipecolic acid oxidase [Source:RGD Symbol;Acc:1311347]	DAO
ENSRNOG00000015987	Rap1gds1	960.757182005267	1865.45732579177	1242.05202000278	9671.95281024731	9043.18166524499	8516.7767042372	-2.74278546704333	5.29663304187669e-23	5.39306630649782e-21	2	244258550	244370983	-	3544	protein_coding	RAP1, GTP-GDP dissociation stimulator 1 [Source:RGD Symbol;Acc:1308558]	Arm
ENSRNOG00000023459	Lurap1	42.1754689203366	88.0724007230828	63.5140237501422	824.326293829866	513.595507947055	657.151665999581	-3.364386420271	5.47122690349987e-23	5.54072627227405e-21	5	134991997	135001720	-	1408	protein_coding	leucine rich adaptor protein 1 [Source:RGD Symbol;Acc:1566001]	-
ENSRNOG00000016254	Sema4c	1175.85207349898	1637.30786868055	1208.53072969021	5698.74278519429	8188.92280772292	6899.52303747913	-2.36970862056621	5.53443844012057e-23	5.57460775137951e-21	9	43129415	43139870	-	4275	protein_coding	sema domain, immunoglobulin domain (Ig), transmembrane domain (TM) and short cytoplasmic domain, (semaphorin) 4C [Source:RGD Symbol;Acc:1562837]	Sema
ENSRNOG00000031824	Slc44a2	1660.86996608285	2184.19553793245	2074.79144250465	9094.28373646239	11724.2802409078	7997.43327322193	-2.28319401330589	6.26049051158319e-23	6.27220800719311e-21	8	22368745	22385864	+	3423	protein_coding	solute carrier family 44 (choline transporter), member 2 [Source:RGD Symbol;Acc:1309680]	-
ENSRNOG00000020776	Dhcr7	433.56382050106	419.392384395632	376.673446407093	1401.99536761478	1590.19571194746	1363.27650641507	-1.8242095077005	6.83967360963134e-23	6.81602580193846e-21	1	217018916	217034904	+	2749	protein_coding	7-dehydrocholesterol reductase [Source:RGD Symbol;Acc:621769]	-
ENSRNOG00000007922	Cldn19	420.911179824959	1406.64205726295	894.489167814503	11938.8501182794	13335.2798215316	13285.3971991076	-3.8243069490879	7.00946035548235e-23	6.94826665396623e-21	5	138300107	138305683	+	1728	protein_coding	claudin 19 [Source:RGD Symbol;Acc:1305000]	-
novel.898	-	401.510464121604	189.565357746826	437.54105250098	19.2200431203855	15.6029015072523	17.0836654939232	4.30465092479962	7.93821309002778e-23	7.82749590745634e-21	3	105167251	105176469	+	7943	-	- && sp|Q05860|FMN1_MOUSE Formin-1 OS=Mus musculus OX=10090 GN=Fmn1 PE=1 SV=2 && -	-
novel.906	-	265.70545419812	343.901755204418	354.619965938294	1264.25172525202	1605.79861345472	1466.91741041154	-2.16913318129591	9.69811439326237e-23	9.51278393496181e-21	3	124939360	124942076	+	2717	-	- && - && -	-
ENSRNOG00000014060	Mras	582.864980479051	504.10964604355	597.208251095087	1963.64773879938	1868.44745549346	1793.78487686194	-1.74018464420979	1.04492505157119e-22	1.01961827297845e-20	8	107629028	107681512	-	4010	protein_coding	muscle RAS oncogene homolog [Source:RGD Symbol;Acc:3111]	Ras
novel.852	-	12.652640676101	59.5537185841798	44.1069609375988	758.123923081872	1808.636333049	1071.71528198545	-4.96717989931266	1.11407789946698e-22	1.08146370189191e-20	20	22284470	22286559	-	1223	-	- && - && -	-
ENSRNOG00000010951	Cmtm6	2014.30039563527	2251.29831943575	2457.639863443	7621.8148774062	6792.46312282384	7573.75836897264	-1.70957053969822	1.32653128561224e-22	1.28105998123429e-20	8	122789453	122807560	+	3254	protein_coding	CKLF-like MARVEL transmembrane domain containing 6 [Source:RGD Symbol;Acc:1307765]	-
novel.1355	-	3.37403751362692	13.4205563006602	2.64641765625593	221.030495884433	261.348600246476	201.587252828294	-5.12852557866129	1.4355978076388e-22	1.37927820133912e-20	8	123441113	123449458	+	3416	-	- && - && -	-
novel.290	-	2088.52922093507	897.499702606653	1181.18441390889	149.489224269665	104.019343381682	105.918726062324	3.53374997448387	1.56651485145764e-22	1.497380395003e-20	11	74051911	74055578	-	3668	-	- && - && -	-
ENSRNOG00000020696	Pmvk	365.239560850115	588.826907691468	354.619965938294	2420.65765299522	3337.72068075972	2780.08183137777	-2.70556297838655	1.59879426543488e-22	1.52047769354937e-20	2	188784222	188793895	+	1092	protein_coding	phosphomevalonate kinase [Source:RGD Symbol;Acc:1310812]	-
ENSRNOG00000021067	Fxyd7	37.9579220283029	114.074728555612	73.2175551564139	832.868535216704	1298.94155047876	1051.21488339274	-3.82038784505355	1.84442286740522e-22	1.74521527377963e-20	1	89474601	89483988	-	714	protein_coding	FXYD domain-containing ion transport regulator 7 [Source:RGD Symbol;Acc:620830]	-
ENSRNOG00000016414	Slc22a17	1692.0798130839	1571.04387194604	1833.96743578536	6685.37166537408	9125.09689815806	6374.48505129922	-2.12177872992833	2.12232704146538e-22	1.9980802573796e-20	15	33569843	33576331	-	2337	protein_coding	solute carrier family 22, member 17 [Source:RGD Symbol;Acc:631405]	Sugar_tr
ENSRNOG00000028688	Ctns	232.808588440258	525.079265263332	358.148522813302	2925.71767499201	3396.23156141192	2840.44411612297	-3.03723154581114	2.56505826676758e-22	2.40281833139453e-20	10	59749721	59764819	-	2010	protein_coding	cystinosin, lysosomal cystine transporter [Source:RGD Symbol;Acc:1308466]	-
ENSRNOG00000018122	Tspan17	321.377073172965	916.791752288852	669.543667032749	6470.74785052978	9079.58843542858	7243.47416942345	-3.5786989157023	2.66462317038558e-22	2.48366741776984e-20	17	10356936	10364570	-	1650	protein_coding	tetraspanin 17 [Source:RGD Symbol;Acc:1311167]	Tetraspannin
ENSRNOG00000003388	Cenpf	617.448864993727	373.259222112113	718.94346328286	69.4057112680587	48.108946314028	55.8066406134826	3.29837368674643	3.41552680380795e-22	3.16781656778921e-20	13	108132499	108178609	-	10069	protein_coding	centromere protein F [Source:RGD Symbol;Acc:628667]	-
ENSRNOG00000012008	S100a3	68.3242596509452	181.177510058913	123.499490625277	1500.23114356342	2194.80814535349	1219.77371626612	-3.71962634766089	4.02388341085091e-22	3.7136677685858e-20	2	189955836	189996029	+	939	protein_coding	S100 calcium binding protein A3 [Source:RGD Symbol;Acc:620260]	-
ENSRNOG00000005577	Desi1	415.006614176112	610.635311680041	388.141256250869	2528.50345050404	2380.74272164825	2242.51582383566	-2.33856466682591	4.32342267588282e-22	3.9705550898365e-20	7	123238333	123259636	-	1416	protein_coding	desumoylating isopeptidase 1 [Source:RGD Symbol;Acc:1305776]	-
ENSRNOG00000009513	Akr1b1	1735.94230076105	2768.82852177996	1546.39005047221	12458.8590627032	11813.9969245745	11520.0850980689	-2.56434479288423	4.39364092085006e-22	4.01535915376223e-20	4	61706864	61720956	-	1338	protein_coding	aldo-keto reductase family 1, member B1 (aldose reductase) [Source:RGD Symbol;Acc:2092]	Aldo_ket_red
ENSRNOG00000007447	Pla2g4b	359.334995201267	272.605049857161	458.712393751027	2637.41702818623	7854.76066710927	4869.98357680105	-3.8161478127751	4.48028605659295e-22	4.07466792574121e-20	3	111825162	111834210	+	3496	protein_coding	phospholipase A2, group IVB (cytosolic) [Source:RGD Symbol;Acc:1308658]	C2
ENSRNOG00000004351	Slc25a29	63.2632033805048	83.8784768791265	78.5103904689258	509.331142690215	878.963451575214	507.954320685984	-3.07021414989673	5.08836784743837e-22	4.60534162423951e-20	6	132735883	132747828	-	3005	protein_coding	solute carrier family 25 (mitochondrial carnitine/acylcarnitine carrier), member 29 [Source:RGD Symbol;Acc:1308104]	Mito_carr
ENSRNOG00000005608	Tead4	244.617719737952	320.415781678263	237.295449844281	1255.70948386518	1098.70431446902	1099.04914677573	-2.10568352171414	5.35539244961627e-22	4.82371526651735e-20	4	161540130	161587222	-	5253	protein_coding	TEA domain family member 4 [Source:RGD Symbol;Acc:1585671]	TEA
ENSRNOG00000010450	Elovl7	31.209847001049	107.364450405282	101.446010156477	1735.14278170147	1029.79149947865	1625.22604398856	-4.19356680560364	6.28565438609285e-22	5.63453277145692e-20	2	40373211	40386669	-	897	protein_coding	ELOVL fatty acid elongase 7 [Source:RGD Symbol;Acc:1310560]	ELO
ENSRNOG00000021206	Pla2g16	1387.57292747907	2033.21427955003	883.903497189479	11394.2822298685	13531.6163321646	10718.2917308874	-3.04959404665021	6.73325180794697e-22	6.00702250580412e-20	1	222844144	222877193	+	813	protein_coding	phospholipase A2, group XVI [Source:RGD Symbol;Acc:2829]	-
ENSRNOG00000009564	Prr15	48.9235439475904	56.1985795090147	37.9319864063349	277.622845072235	327.660931652299	326.867466450398	-2.70212386289841	6.96293203901584e-22	6.17463586304354e-20	4	84478839	84481883	+	1415	protein_coding	proline rich 15 [Source:RGD Symbol;Acc:1311589]	-
ENSRNOG00000059961	Rapgef3	320.533563794558	202.147129278695	219.652665469242	1409.46982882827	2809.82251309769	2178.73680599168	-3.10717057894915	7.00646024348802e-22	6.17463586304354e-20	7	139232251	139254551	-	3389	protein_coding	Rap guanine nucleotide exchange factor (GEF) 3; Rap guanine nucleotide exchange factor (GEF) 3, isoform CRA_b [Source:UniProtKB/TrEMBL;Acc:Q3B7C8]	cNMP_binding
ENSRNOG00000019451	Smtn	859.536056596459	1216.23791474733	1154.72023734634	4263.64623220551	5488.320605176	4651.31265847883	-2.1565109258919	7.0200023422913e-22	6.17463586304354e-20	14	83755142	83776863	-	3307	protein_coding	smoothelin [Source:RGD Symbol;Acc:1310216]	CH
ENSRNOG00000015354	Aox1	205.816288331242	236.537304799137	110.267402343997	1303.75959166615	2103.79121989452	1777.84012240094	-3.22938018757549	7.51287324207974e-22	6.57727477525065e-20	9	64929694	65007884	+	4312	protein_coding	aldehyde oxidase 1 [Source:RGD Symbol;Acc:620528]	Fer2
ENSRNOG00000017644	Usp6nl	647.815202616369	915.11418275127	865.378573595688	3558.91131779138	3042.5657939142	3375.73230159923	-2.03880493271456	1.36649964735605e-21	1.19076143689375e-19	17	75761469	75886523	-	5241	protein_coding	USP6 N-terminal like [Source:RGD Symbol;Acc:1311786]	TBC
ENSRNOG00000009531	Col9a3	605.639733696033	511.658708962671	610.440339376367	2270.1006485522	3553.56081827671	2642.27359639346	-2.29260975330085	1.48427546832915e-21	1.28740281940493e-19	3	176102351	176124306	+	2040	protein_coding	collagen, type IX, alpha 3 [Source:RGD Symbol;Acc:1310255]	Collagen
ENSRNOG00000003262	Cacng4	52.2975814612173	108.203235174073	123.499490625277	816.851832616383	1067.49851145451	832.543965070526	-3.25839424703039	1.9460882026403e-21	1.68018260260212e-19	10	95951234	96015499	-	3925	protein_coding	calcium channel, voltage-dependent, gamma subunit 4 [Source:RGD Symbol;Acc:628804]	-
ENSRNOG00000043044	Cnn2	1015.5852916017	699.546497171915	952.710356252133	171.912607910115	111.820794135308	153.752989445309	2.60547180545893	2.18125607812314e-21	1.87457947814849e-19	7	12782556	12787752	+	660	protein_coding	calponin 2 [Source:RGD Symbol;Acc:1589807]	CH
ENSRNOG00000010402	Hspb2	76.7593534350125	262.539632631666	157.902920156604	2238.06724335155	3547.05960931536	2175.32007289289	-4.00074944588267	2.40689854068105e-21	2.05905224473331e-19	8	55176847	55177818	-	549	protein_coding	heat shock protein B2 [Source:RGD Symbol;Acc:70914]	-
ENSRNOG00000006068	Tmem117	191.476628898328	312.866718759142	242.588285156793	1234.35388039809	1428.96572970586	1207.24569490391	-2.37323134006982	2.57248121872827e-21	2.1907016196761e-19	7	136182224	136403012	+	2229	protein_coding	transmembrane protein 117 [Source:RGD Symbol;Acc:1562562]	-
ENSRNOG00000051672	AABR07008030.1	14.3396594329144	20.1308344509903	7.93925296876778	377.994181367581	171.631916579775	325.72855541747	-4.36502564835859	2.86926206810757e-21	2.43238121475092e-19	2	39619209	39630099	+	1235	lincRNA	-	ELO
ENSRNOG00000046858	MGC109340	134.11799116667	101.492957023743	127.028047500284	634.261422972721	794.447735077597	546.677295805544	-2.44516643141571	2.9840643173157e-21	2.51830833265359e-19	X	106487870	106489387	+	1518	protein_coding	similar to Microsomal signal peptidase 23 kDa subunit (SPase 22 kDa subunit) (SPC22/23) [Source:RGD Symbol;Acc:1563536]	-
novel.1389	-	5.90456564884712	10.9042019942864	9.70353140627173	132.404741495989	265.249325623289	176.531210103873	-4.43562031225989	3.43202142468852e-21	2.8766286939711e-19	8	97408177	97413275	-	3067	-	- && sp|P31791|ENV_FENV1 Envelope glycoprotein OS=Feline endogenous virus ECE1 OX=11766 GN=env PE=3 SV=1 && -	-
ENSRNOG00000006824	Hdac11	328.968657578625	187.049003440452	211.713412500474	1392.38534605459	2003.67260188965	1540.94662755188	-2.76181478151131	3.43936390418749e-21	2.8766286939711e-19	4	122781095	122798353	+	2511	protein_coding	histone deacetylase 11 [Source:RGD Symbol;Acc:1311706]	Hist_deacetyl
ENSRNOG00000018958	Mt3	139.179047437111	676.89930841455	254.938234219321	7228.87177361165	10988.3433864824	8291.27231971741	-4.62926708936116	3.74841267784333e-21	3.12117828975088e-19	19	11324698	11326139	-	413	protein_coding	metallothionein 3 [Source:RGD Symbol;Acc:621252]	-
ENSRNOG00000008634	Cc2d1b	870.501678515746	797.684315120493	913.896230627046	2442.01325646231	2757.81284140685	2690.10785977645	-1.61143618878853	4.03372069825443e-21	3.34388306556623e-19	5	128215711	128229737	+	3328	protein_coding	coiled-coil and C2 domain containing 1B [Source:RGD Symbol;Acc:1306630]	C2
ENSRNOG00000003251	B3galt2	28.6793188658289	10.9042019942864	24.6998981250553	334.215194260036	228.842555439701	390.646484294378	-3.89303234207733	4.39317821658288e-21	3.62582351928107e-19	13	60435946	60444957	+	4463	protein_coding	UDP-Gal:betaGlcNAc beta 1,3-galactosyltransferase, polypeptide 2 [Source:RGD Symbol;Acc:1586615]	Galactosyl_T
ENSRNOG00000038001	Slc25a1	824.108662703376	1348.76590821635	828.328726408105	5335.69752625368	7866.46284323971	5901.83697263401	-2.67012903151891	5.4960075417879e-21	4.51612724979808e-19	11	87204175	87207264	+	1715	protein_coding	solute carrier family 25 (mitochondrial carrier, citrate transporter), member 1 [Source:RGD Symbol;Acc:3703]	Mito_carr
ENSRNOG00000019750	Kcna1	21.931243838575	59.5537185841798	38.8141256250869	846.749677470316	388.772295889037	871.266940190085	-4.13052094855569	6.08445353058894e-21	4.97782693867178e-19	4	159190804	159192526	-	1723	protein_coding	potassium channel, voltage gated shaker related subfamily A, member 1 [Source:RGD Symbol;Acc:2949]	Ion_trans
ENSRNOG00000009345	Ugt8	847.726925298765	3247.77462475978	1802.21042391029	29549.7485174193	28286.7601908562	29537.6576389933	-3.88896820753449	8.87669314383943e-21	7.23064548042746e-19	2	229644382	229718659	-	3565	protein_coding	UDP glycosyltransferase 8 [Source:RGD Symbol;Acc:3938]	UDPGT
ENSRNOG00000005299	Kif5a	70.0112784077587	134.205563006602	114.678098437757	873.444181804184	631.917511043719	814.321388543674	-2.86326240535571	9.22495841748134e-21	7.48180069054168e-19	7	70513343	70556827	-	6266	protein_coding	kinesin family member 5A [Source:RGD Symbol;Acc:1303035]	Kinesin
ENSRNOG00000006082	Rmdn2	82.6639190838596	73.8130596536313	61.7497453126383	376.926401194226	340.663349575009	362.173708471173	-2.30641301056082	1.10243081504444e-20	8.90260401717999e-19	6	2216623	2280777	+	2082	protein_coding	regulator of microtubule dynamics 2 [Source:RGD Symbol;Acc:1559836]	-
ENSRNOG00000019400	Dag1	3707.22371809758	6151.64749431513	5151.69303751154	23279.7433394802	23839.9332612893	21976.4272913829	-2.20262397771858	1.20654691058365e-20	9.70156925741828e-19	8	116980497	116993193	-	5184	protein_coding	dystroglycan 1 (dystrophin-associated glycoprotein 1) [Source:RGD Symbol;Acc:621890]	-
ENSRNOG00000016558	Pllp	370.300617120555	1517.3616467434	740.996943751659	13755.1441931559	18577.8547279684	13562.1525801092	-4.12589716100596	1.26485013300358e-20	1.01269090777017e-18	19	10731855	10752641	+	1476	protein_coding	plasmolipin [Source:RGD Symbol;Acc:621478]	-
ENSRNOG00000056836	Cav1	2637.65382627785	2572.55288588281	2657.8854660997	11436.9934368027	8296.84287648142	8761.64257631676	-1.85671306664559	1.40607663005135e-20	1.12097215591541e-18	4	44597123	44630200	+	2558	protein_coding	caveolin 1, caveolae protein (Cav1), transcript variant 2, mRNA [Source:RefSeq mRNA;Acc:NM_133651]	-
ENSRNOG00000021524	Mrap	32.0533563794558	179.499940521331	71.45327671891	2121.67920445589	2912.5416146871	2209.48740388074	-4.6774014939873	1.41568341534619e-20	1.12384867739453e-18	11	30904733	30915225	+	836	protein_coding	melanocortin 2 receptor accessory protein [Source:RGD Symbol;Acc:1310648]	-
ENSRNOG00000016469	Fxyd2	214.25138211531	535.983467257618	226.709779219258	3660.35043426008	5076.14395702609	3194.64544736365	-3.61005620544399	1.47341415235884e-20	1.16474321284569e-18	8	49710477	49716955	+	258	protein_coding	FXYD domain-containing ion transport regulator 2 [Source:RGD Symbol;Acc:2173]	-
ENSRNOG00000017282	Tesk2	117.247803598536	142.593410694515	99.6817317189732	515.737823730344	674.825490188662	658.290577032509	-2.36139847532545	1.75586653097524e-20	1.38219157385803e-18	5	135574172	135659842	+	3026	protein_coding	testis-specific kinase 2 [Source:RGD Symbol;Acc:619984]	Pkinase_Tyr
ENSRNOG00000033262	Reep6	139.179047437111	112.397159018029	77.6282512501738	786.95398776245	1244.33139520337	718.652861777704	-3.06126183036218	1.83606309413209e-20	1.43927372671819e-18	7	12240060	12246729	-	2125	protein_coding	receptor accessory protein 6 [Source:RGD Symbol;Acc:1309508]	TB2_DP1_HVA22
ENSRNOG00000001288	Gpr146	104.595162922435	123.301361012316	113.795959219005	485.839978876411	442.082209372149	448.730946973717	-2.01068075526098	2.00753225892871e-20	1.56712986962622e-18	12	17345510	17358617	-	1815	protein_coding	G protein-coupled receptor 146 [Source:RGD Symbol;Acc:1560731]	7tm_1
ENSRNOG00000018992	Dpysl3	942.199975680319	840.462338328847	500.17293703237	107.84579750883	71.5132985749064	60.3622847451954	3.24885931097598	2.05443943664214e-20	1.59709223425272e-18	18	37716143	37819097	-	2656	protein_coding	dihydropyrimidinase-like 3 [Source:RGD Symbol;Acc:2410]	Amidohydro_1
ENSRNOG00000014424	RGD1563354	452.964536204415	853.882894629507	565.451239220016	3482.03114530984	5067.04226448019	3941.77108496456	-2.7378378009241	2.34523945475277e-20	1.81562236300798e-18	3	154682282	154716239	-	4051	protein_coding	similar to hypothetical protein D630003M21 [Source:RGD Symbol;Acc:1563354]	-
ENSRNOG00000014265	Tnfrsf19	1126.92852955139	866.464666161376	1705.17510984757	144.150323402891	140.426113565271	195.892697663653	2.94386838992067	2.4813799403614e-20	1.91311329969839e-18	15	41246308	41338284	-	3781	protein_coding	tumor necrosis factor receptor superfamily, member 19 [Source:RGD Symbol;Acc:1564996]	-
ENSRNOG00000003228	Mid1ip1	574.429886694984	912.597828444896	640.433072813934	3526.87791259073	3718.69152589513	3020.39205932563	-2.27054736683674	2.50334091151267e-20	1.92213491709794e-18	X	13114569	13116743	-	1895	protein_coding	MID1 interacting protein 1 [Source:RGD Symbol;Acc:1303258]	-
ENSRNOG00000014961	Pdpn	2902.51577109756	2441.70246195137	2235.34078031751	549.906789277696	629.317027459177	400.896683590732	2.26267791418238	2.96620452097278e-20	2.26823843675204e-18	5	161947137	161981441	-	1852	protein_coding	podoplanin [Source:RGD Symbol;Acc:61819]	-
ENSRNOG00000019112	Chp2	60.7326752452846	152.65882792001	92.6246179689574	890.52866457786	901.067562043821	907.712093243788	-3.14058506849543	3.07671654473896e-20	2.34318229535302e-18	1	192169841	192173253	+	1483	protein_coding	calcineurin-like EF hand protein 2 [Source:RGD Symbol;Acc:727796]	-
ENSRNOG00000015906	Tgif1	343.30831701154	327.126059828593	419.89826812594	71.5412716147682	70.2130567826354	69.4735730086212	2.36748174038773	3.09273179067206e-20	2.34584332381543e-18	9	119181083	119190698	-	1385	protein_coding	TGFB-induced factor homeobox 1 [Source:RGD Symbol;Acc:1310517]	Coprinus_mating
ENSRNOG00000025757	Myh6	72.5418065429789	188.726572978035	161.431477031611	1249.30280282506	2748.71114886095	1810.86854235586	-3.78047115780915	3.34757474380672e-20	2.52890374295238e-18	15	33605654	33629699	-	6028	protein_coding	myosin, heavy chain 6, cardiac muscle, alpha [Source:RGD Symbol;Acc:62029]	Myosin_head
ENSRNOG00000007431	Shroom1	28.6793188658289	46.1331622835195	25.5820373438073	313.927370966296	449.883660125775	265.366270672274	-3.35534976596257	3.38449878886468e-20	2.54652951041686e-18	10	38814799	38824673	+	3137	protein_coding	shroom family member 1 [Source:RGD Symbol;Acc:1308066]	-
ENSRNOG00000015614	Ppp1r16b	84.3509378406731	74.6518444224225	55.5747707813744	741.039440308196	396.573746642663	779.0151465229	-3.15902474384256	3.77364227803255e-20	2.82796752315759e-18	3	155160481	155262941	+	2570	protein_coding	protein phosphatase 1, regulatory subunit 16B [Source:RGD Symbol;Acc:1589460]	-
ENSRNOG00000011613	Ppip5k2	572.74286793817	717.999762085322	770.989677189226	2296.79515288606	2716.20510405417	2608.10626540561	-1.88613217497276	3.84035881943462e-20	2.86649890366962e-18	9	111220858	111286185	+	6080	protein_coding	diphosphoinositol pentakisphosphate kinase 2 [Source:RGD Symbol;Acc:1590765]	Acid_phosphat_A
ENSRNOG00000000433	Prrt1	239.556663467512	369.904083036948	234.649032188025	1439.3676736822	2579.67971586572	1970.31608696581	-2.82646564435914	4.26639149620599e-20	3.17185891592934e-18	20	4392626	4396250	+	2275	protein_coding	proline-rich transmembrane protein 1 [Source:RGD Symbol;Acc:1359348]	-
ENSRNOG00000008345	Clcn6	527.193361504207	717.160977316531	743.643361407915	2558.40129535798	3475.54631074045	2841.5830271559	-2.1584394434665	4.39120935186456e-20	3.25175127301117e-18	5	164811816	164844586	-	5316	protein_coding	chloride channel, voltage-sensitive 6 [Source:RGD Symbol;Acc:1305379]	Voltage_CLC
ENSRNOG00000005772	Hacd4	115.560784841722	220.600394192103	152.610084844092	988.764440526497	928.372639681513	1071.71528198545	-2.61224879312087	4.74464466503282e-20	3.49964243304685e-18	5	106732513	106758032	-	1036	protein_coding	3-hydroxyacyl-CoA dehydratase 4 [Source:RGD Symbol;Acc:1310339]	-
ENSRNOG00000007866	Clec2dl1	200.755232060802	345.579324742001	291.988081406904	25.626724160514	13.0024179227103	27.3338647902772	3.65601255999874	5.54063230222165e-20	4.07073514439697e-18	4	162281574	162402635	+	3259	protein_coding	C-type lectin domain family 2 member D-like 1 [Source:RGD Symbol;Acc:1588698]	Lectin_C
ENSRNOG00000001235	Gna12	2205.7770245336	3041.43357163713	2087.14139156717	9502.17576268391	9685.50111062687	9348.1817582748	-1.95998977340938	5.69577703759482e-20	4.16837432809918e-18	12	15890202	15971212	+	3345	protein_coding	guanine nucleotide binding protein (G protein) alpha 12 [Source:RGD Symbol;Acc:71018]	G-alpha
ENSRNOG00000008165	Tpx2	695.051727807146	609.796526911249	588.386858907567	171.912607910115	174.232400164317	159.44754460995	1.90519891179162	5.78307987688588e-20	4.21579772348082e-18	3	148327965	148370187	+	3287	protein_coding	TPX2, microtubule-associated [Source:RGD Symbol;Acc:1311894]	-
ENSRNOG00000011680	Il16	282.575641766255	736.45302699873	500.17293703237	3953.98998193263	5221.77103776044	4379.11292160899	-3.15735585316484	7.84186286981827e-20	5.69446902581571e-18	1	145781928	145870912	-	4985	protein_coding	interleukin 16 [Source:RGD Symbol;Acc:1583872]	PDZ
ENSRNOG00000056069	Kif11	393.918879715943	292.735884308151	412.841154375924	53.3890086677374	29.9055612222336	23.9171316914925	3.35088271227593	9.02461638882983e-20	6.52803814844505e-18	1	256035866	256088299	+	4731	protein_coding	kinesin family member 11 [Source:RGD Symbol;Acc:621258]	Kinesin
ENSRNOG00000006989	Vamp2	1137.05064209227	1316.05330223349	1122.08108625251	3489.50560652332	3726.49297664876	3342.70388164431	-1.5622265763831	1.26521488502623e-19	9.11684648883326e-18	10	55675575	55679450	+	2177	protein_coding	vesicle-associated membrane protein 2 [Source:RGD Symbol;Acc:3949]	-
ENSRNOG00000015131	Ube2c	290.167226171916	266.733556475622	278.755993125624	50.1856681476732	44.2082209372149	58.084462679339	2.45137521511576	1.27009450508029e-19	9.11694274049016e-18	3	161236898	161241159	+	2896	protein_coding	ubiquitin-conjugating enzyme E2C [Source:RGD Symbol;Acc:1305382]	UQ_con
ENSRNOG00000012920	Col9a1	77.6028628134193	133.366778237811	57.3390492188784	685.514871293749	1418.56379536769	1766.45101207166	-3.84977346093812	1.3720570353451e-19	9.81125517450014e-18	9	30419001	30502298	+	3804	protein_coding	collagen, type IX, alpha 1 [Source:RGD Symbol;Acc:1309425]	Collagen
ENSRNOG00000009951	Aif1l	1141.26818898431	551.081593095861	1120.31680781501	6116.244832976	6433.59638815704	6236.67681631491	-2.73975356002017	1.41742328479804e-19	1.00971198633807e-17	3	9237944	9262628	-	3070	protein_coding	allograft inflammatory factor 1-like [Source:RGD Symbol;Acc:1305081]	-
ENSRNOG00000045829	Thbs1	1333.58832726104	1055.19123913941	856.557181408168	209.284913977531	114.42127771985	133.252590852601	2.82543553593048	1.44294943660546e-19	1.02400218540922e-17	3	109862117	109873466	+	3655	protein_coding	thrombospondin 1 [Source:RGD Symbol;Acc:1588455]	TSP_C
ENSRNOG00000004165	Prkd1	257.270360414053	156.013966995175	247.881120469305	1179.897091557	1075.29996220814	1063.74290475495	-2.32800097808512	1.56431840148423e-19	1.10594359440782e-17	6	71035332	71349249	-	3383	protein_coding	protein kinase D1 [Source:RGD Symbol;Acc:620964]	Pkinase
ENSRNOG00000014008	Mfsd2a	36.2709032714894	66.2639967345099	97.0353140627173	547.771228930986	825.653538092101	694.735730086212	-3.37424410442144	1.75483343339691e-19	1.2359700892741e-17	5	140642885	140657745	-	2132	protein_coding	major facilitator superfamily domain containing 2A [Source:RGD Symbol;Acc:1310174]	-
ENSRNOG00000010694	Tpbg	522.975814612173	186.210218671661	452.537419219763	20.2878232937402	23.4043522608785	25.0560427244207	4.08014842778931	1.90173855660205e-19	1.33442216696403e-17	8	93491761	93495130	+	2368	protein_coding	trophoblast glycoprotein [Source:RGD Symbol;Acc:621453]	-
ENSRNOG00000033791	Apc2	291.010735550322	241.570013411884	239.059728281785	920.426509431793	847.757648560709	873.544762255942	-1.77551148452105	2.18643453683365e-19	1.52654774192546e-17	7	12258468	12275609	-	9867	protein_coding	adenomatosis polyposis coli 2 [Source:RGD Symbol;Acc:1308256]	Arm
ENSRNOG00000051341	Rn60_X_0635.2	28.6793188658289	22.6471887573641	34.403429531327	215.691595017659	332.861898821383	216.393096256361	-3.1574623286322	2.19184063292207e-19	1.52654774192546e-17	X	62820485	62821199	+	715	lincRNA	-	-
ENSRNOG00000002186	Nudt9	548.281095964375	676.060523645759	544.279897969969	2102.4591613355	2900.83943855666	2198.09829355146	-2.02533470945534	2.23033835340966e-19	1.54760700189371e-17	14	7036820	7054548	-	1393	protein_coding	nudix (nucleoside diphosphate linked moiety X)-type motif 9 [Source:RGD Symbol;Acc:1359522]	NUDIX
ENSRNOG00000013917	Igsf10	1332.74481788264	1223.78697766645	1727.22859031637	321.401832179779	314.658513729588	218.670918322217	2.32552519706885	2.55158954283292e-19	1.76398634999907e-17	2	149533151	149564113	-	10980	protein_coding	immunoglobulin superfamily, member 10 [Source:RGD Symbol;Acc:735030]	I-set
ENSRNOG00000012460	Cntf	141.709575572331	629.088576593448	264.641765625593	6454.73114792946	5373.89932745615	6169.48106537215	-4.11942394215003	2.58010572814928e-19	1.77714267709105e-17	1	229599009	229601032	-	1094	protein_coding	ciliary neurotrophic factor [Source:RGD Symbol;Acc:2370]	-
ENSRNOG00000004921	Nusap1	436.937858014687	356.483526736287	434.894634844724	84.3546336950251	52.009671690841	51.2509964817697	2.70536777314599	2.78820029515496e-19	1.9134407520047e-17	3	111422267	111452971	+	4207	protein_coding	nucleolar and spindle associated protein 1 [Source:RGD Symbol;Acc:1305764]	-
ENSRNOG00000046168	Ppm1l	719.513499780942	449.588636072118	619.261731563887	2667.31487304016	2424.95094258546	2575.0778454507	-2.1001949845875	3.13552293323496e-19	2.14394241438529e-17	2	166140112	166218774	+	8479	protein_coding	protein phosphatase, Mg2+/Mn2+ dependent, 1L [Source:RGD Symbol;Acc:1305220]	PP2C
ENSRNOG00000013598	Melk	173.762931951787	166.918168989462	159.667198594108	16.0167026003212	22.1041104686074	15.944754460995	3.21967538961686	3.55029245070345e-19	2.41871742050652e-17	5	59783890	59844356	+	2842	protein_coding	maternal embryonic leucine zipper kinase [Source:RGD Symbol;Acc:1308974]	Pkinase
ENSRNOG00000027707	Exd2	345.83884514676	460.492838066404	346.680712969526	1415.8765098684	1349.65098037732	1542.0855385848	-1.90139442475099	3.60936854717487e-19	2.45005506272903e-17	6	104017607	104051446	+	3570	protein_coding	exonuclease 3'-5' domain containing 2 [Source:RGD Symbol;Acc:1311087]	3_5_exonuc
ENSRNOG00000021138	Cers2	1356.36308047802	2114.57640212278	1798.68186703528	7074.04364847521	8714.22049180042	7053.27602692444	-2.11584404391558	3.65404467867715e-19	2.47142696949518e-17	2	196487656	196496986	+	2699	protein_coding	ceramide synthase 2 [Source:RGD Symbol;Acc:1310059]	LAG1
ENSRNOG00000016983	Myh7	5.06105627044039	5.03270861274759	7.93925296876778	139.879202709472	157.329256864794	94.5296157330419	-4.4445380836084	3.70117808370194e-19	2.49430112943007e-17	15	33634422	33656089	-	5923	protein_coding	myosin, heavy chain 7, cardiac muscle, beta [Source:RGD Symbol;Acc:62030]	Myosin_head
ENSRNOG00000018870	Hapln2	6.74807502725385	2.51635430637379	31.7570118750711	498.653340956668	750.239514140382	790.404256852182	-5.64155743670048	3.83855758063745e-19	2.5776120528044e-17	2	187396349	187401786	-	1391	protein_coding	hyaluronan and proteoglycan link protein 2 [Source:RGD Symbol;Acc:621854]	Xlink
ENSRNOG00000020957	Igflr1	24.4617719737952	26.0023278325292	26.4641765625593	213.55603467095	383.571328719953	203.865074894151	-3.37867006149998	4.26220985894073e-19	2.85187506097338e-17	1	89020341	89022219	+	1219	protein_coding	IGF-like family receptor 1 [Source:RGD Symbol;Acc:1563574]	-
ENSRNOG00000036684	Pcyt2	668.059427698131	775.87591113192	692.479286720301	2384.35312710115	3649.77871090477	2819.94371753026	-2.05090018594896	4.818344718028e-19	3.21251559758913e-17	10	109788350	109795697	-	1879	protein_coding	phosphate cytidylyltransferase 2, ethanolamine [Source:RGD Symbol;Acc:619970]	CTP_transf_2
ENSRNOG00000025324	Spire1	674.807502725385	853.882894629507	674.836502345261	2313.87963565974	2531.57076955169	2360.96257126019	-1.70928549101632	5.22408503235375e-19	3.47068202415417e-17	18	63226557	63357298	-	5585	protein_coding	spire-type actin nucleation factor 1 [Source:RGD Symbol;Acc:1305892]	-
ENSRNOG00000010050	LOC691920	468.147705015736	545.210099714322	460.476672188531	1494.89224269665	1449.76959838219	1626.36495502149	-1.63291334399302	5.70894863208848e-19	3.77940468629603e-17	3	112428395	112659140	+	14813	protein_coding	similar to kinesin-like motor protein C20orf23 [Source:RGD Symbol;Acc:1593360]	Kinesin
ENSRNOG00000020014	Myh14	1043.42110108913	1075.3220735904	1885.13151047297	7304.68416591984	7472.48958018159	7376.72676027605	-2.46819789414517	6.06399600223e-19	4.00031567259785e-17	1	100608966	100671074	-	6641	protein_coding	myosin, heavy chain 14, non-muscle [Source:RGD Symbol;Acc:1306821]	Myosin_tail_1
ENSRNOG00000017295	Sh3glb2	707.704368483247	1179.33138492052	647.49018656395	4696.09720241418	6593.52612860637	4704.84147702646	-2.65762384802015	6.4020270554174e-19	4.20849041695597e-17	3	8909236	8924032	-	1818	protein_coding	SH3-domain GRB2-like endophilin B2 [Source:RGD Symbol;Acc:1305886]	-
ENSRNOG00000004160	Prps2	584.551999235865	702.062851478288	839.79653625188	2783.70291193583	2430.15190975455	2638.85686329468	-1.88501027802551	6.94873752099089e-19	4.5519090019498e-17	X	28435507	28472880	+	3564	protein_coding	phosphoribosyl pyrophosphate synthetase 2 [Source:RGD Symbol;Acc:3415]	-
ENSRNOG00000005041	Crip2	951.478578842793	1936.75403113903	1156.48451578384	7863.13319658437	10490.3507800426	8286.7166755857	-2.71942477451082	7.11958582357973e-19	4.64757632072356e-17	6	137953545	137958490	+	1154	protein_coding	cysteine-rich protein 2 [Source:RGD Symbol;Acc:1302959]	LIM
ENSRNOG00000039815	Zfp512	609.01377120966	525.079265263332	643.07949047019	1725.53276014127	1982.86873321331	1864.39736090349	-1.64877344316573	8.47494589565915e-19	5.5131288664991e-17	6	26284748	26314844	-	3355	protein_coding	zinc finger protein 512 [Source:RGD Symbol;Acc:1561526]	-
ENSRNOG00000024456	Radil	107.969200436062	124.140145781107	114.678098437757	517.873384077053	942.675299396494	642.345822571514	-2.59935390862993	9.21631443023611e-19	5.97465919897832e-17	12	14092541	14156704	+	3687	protein_coding	Ras association and DIL domains [Source:RGD Symbol;Acc:1306155]	DIL
ENSRNOG00000013376	Mvd	251.365794765206	215.567685579355	276.109575469368	1097.67801820868	1809.93657484127	1137.77212189529	-2.44448037036547	9.7241047940916e-19	6.28210701094159e-17	19	55258905	55268951	-	1697	protein_coding	mevalonate (diphospho) decarboxylase [Source:RGD Symbol;Acc:621292]	-
ENSRNOG00000038539	Lrrc15	606.48324307444	197.114420665947	194.952767344187	11.7455819069022	3.90072537681308	5.69455516464108	5.52654254646082	9.82609478428491e-19	6.31902305301276e-17	11	74050166	74051902	+	1737	protein_coding	leucine rich repeat containing 15 [Source:RGD Symbol;Acc:70551]	-
novel.71	-	943.043485058725	1030.02769607567	956.238913127141	243.453879524883	135.225146396187	152.614078412381	2.46000403184056	9.84870419791687e-19	6.31902305301276e-17	1	205951839	205956340	+	4467	-	- && - && -	-
ENSRNOG00000013306	Pcdh20	186.415572627888	535.983467257618	232.002614531769	9.61002156019274	0	5.69455516464108	5.91684725845476	1.00407078337156e-18	6.42022734691677e-17	15	71772777	71779033	-	5179	protein_coding	protocadherin 20 [Source:RGD Symbol;Acc:1306297]	Cadherin
ENSRNOG00000006859	Insig1	1102.4667575776	540.177391101574	862.732155939432	4645.91153426651	5377.80005283296	4645.61810331419	-2.54969960977053	1.01945841705629e-18	6.49644674950667e-17	4	342302	350515	+	2420	protein_coding	insulin induced gene 1 [Source:RGD Symbol;Acc:708457]	-
ENSRNOG00000023874	Tmem62	192.320138276735	200.469559741112	193.188488906683	621.448060892464	607.212916990569	613.873046748308	-1.65280838540173	1.29439839760885e-18	8.22052677261078e-17	3	112916217	112949728	+	1932	protein_coding	transmembrane protein 62 [Source:RGD Symbol;Acc:1305647]	Metallophos
ENSRNOG00000001873	P2rx6	5.90456564884712	3.35513907516506	0.882139218751975	133.472521669344	98.818376212598	133.252590852601	-5.16205726583632	1.3464602643332e-18	8.52227467982519e-17	11	87435185	87445219	+	2286	protein_coding	purinergic receptor P2X, ligand-gated ion channel, 6 [Source:RGD Symbol;Acc:3243]	-
ENSRNOG00000016875	Cbx7	199.068213303989	341.385400898045	249.645398906809	1174.55819069022	1716.31916579775	1512.47385172867	-2.4781477848187	1.54733674392905e-18	9.76072521801708e-17	7	121136058	121153383	-	3204	protein_coding	chromobox homolog 7 [Source:RGD Symbol;Acc:735027]	Chromo
ENSRNOG00000020281	Kif22	587.082527371085	603.92503352971	453.419558438515	134.540301842698	128.723937434832	125.280213622104	2.08128561843975	1.65112152889363e-18	1.03804569945712e-16	1	198461169	198476476	-	2356	protein_coding	kinesin family member 22 [Source:RGD Symbol;Acc:1311886]	Kinesin
ENSRNOG00000033261	Fam107a	123.152369247383	128.334069625063	124.381629844029	468.755496102735	559.103970676541	440.75856974322	-1.96537286158894	1.67199717603225e-18	1.04765441782489e-16	15	18399515	18415965	+	3085	protein_coding	family with sequence similarity 107, member A [Source:RGD Symbol;Acc:1306327]	-
novel.268	-	77.6028628134193	188.726572978035	86.4496434376936	1062.44127248797	1075.29996220814	989.71368761462	-3.14757592211103	1.81563157752631e-18	1.13386192016518e-16	11	52546240	52552702	+	2253	-	- && - && -	-
ENSRNOG00000006236	Dsn1	334.029713849066	275.960188932326	260.231069531833	53.3890086677374	58.5108806521962	47.8342633829851	2.44794440078279	1.98070660417513e-18	1.23284180163525e-16	3	153101036	153114520	-	3232	protein_coding	DSN1, MIS12 kinetochore complex component [Source:RGD Symbol;Acc:1565179]	-
ENSRNOG00000061289	AC113635.3	17.7136969465414	54.5210099714322	38.8141256250869	608.634698812207	341.96359136728	490.870655192061	-3.69879133928351	2.08891612222695e-18	1.29588885926894e-16	2	209849848	209850102	+	234	protein_coding	-	-
ENSRNOG00000012953	Arsa	720.357009159348	749.034798530599	733.057690782891	2129.15366566937	2799.42057875952	2239.09909073687	-1.70212770454449	2.12847651395261e-18	1.31607285441921e-16	7	130446668	130451283	-	3613	protein_coding	arylsulfatase A [Source:RGD Symbol;Acc:1310381]	Sulfatase
ENSRNOG00000010524	Cryab	1234.05422060905	4375.10135401524	1699.0001353163	32237.3512137532	38986.4498994544	29142.4555105672	-3.77959773701134	2.28824210257305e-18	1.41020446683244e-16	8	55178289	55182545	+	1248	protein_coding	crystallin, alpha B [Source:RGD Symbol;Acc:2414]	-
ENSRNOG00000046468	Ptgfr	407.415029770451	279.315328007491	192.306349687931	25.626724160514	20.8038686763364	30.7505978890618	3.50581255043706	2.8893297357421e-18	1.77480631472552e-16	2	257005829	257038105	-	3001	protein_coding	prostaglandin F receptor [Source:RGD Symbol;Acc:3436]	7tm_1
ENSRNOG00000020695	Tead2	660.46784329247	389.196132719147	598.090390313839	88.6257543884441	65.0120896135513	95.6685267659701	2.72148165210205	3.25366429382207e-18	1.99207191322733e-16	1	101213788	101230477	+	2194	protein_coding	TEA domain family member 2 [Source:RGD Symbol;Acc:1593252]	TEA
ENSRNOG00000020525	Col5a3	2929.50807120658	3959.90289346356	2250.33714703629	12952.1735027931	20376.0891266792	19723.6612682508	-2.53713020965149	3.71368943240229e-18	2.26631829042531e-16	8	21786324	21831668	-	6052	protein_coding	collagen, type V, alpha 3 [Source:RGD Symbol;Acc:70922]	Collagen
ENSRNOG00000003464	Hid1	530.567399017834	714.644623010157	696.88998281406	2201.76271745749	2584.8806830348	2168.48660669532	-1.84037088068646	3.73661740462243e-18	2.27290672323381e-16	10	103899150	103919605	-	3469	protein_coding	HID1 domain containing [Source:RGD Symbol;Acc:1311422]	-
ENSRNOG00000023312	Lonrf2	104.595162922435	166.918168989462	149.081527969084	1486.35000130981	678.726215565476	1322.27570922966	-3.05210193229276	3.92797624872654e-18	2.38157394886381e-16	9	45466688	45505767	-	6611	protein_coding	LON peptidase N-terminal domain and ring finger 2 [Source:RGD Symbol;Acc:1562137]	-
ENSRNOG00000038035	Kif4a	231.121569683444	207.179837891442	219.652665469242	36.3045258940615	22.1041104686074	18.2225765268515	3.09329801562612	4.21153302702867e-18	2.54526036327039e-16	X	70461718	70561189	+	4716	protein_coding	kinesin family member 4A [Source:RGD Symbol;Acc:620526]	Kinesin
ENSRNOG00000036869	Tmem88b	9.27860316247404	43.6168079771458	29.9927334375672	516.805603903698	356.266251082261	518.204519982338	-4.0694800481009	4.3066447930359e-18	2.59437267516166e-16	5	173230364	173233188	-	1931	protein_coding	transmembrane protein 88B [Source:RGD Symbol;Acc:1588243]	-
ENSRNOG00000016516	Mbp	11190.8389233221	54436.2927097843	23743.6592119282	502647.906585188	530251.605306047	468582.166277656	-4.07043912614154	4.68272518326776e-18	2.81188642014492e-16	18	79326738	79437310	+	3371	protein_coding	myelin basic protein [Source:RGD Symbol;Acc:3054]	-
ENSRNOG00000003105	Kif19	234.495607197071	972.151547029076	576.919049063792	7358.07317458757	9281.12591323058	7621.59263235562	-3.76575237677346	4.73265065249035e-18	2.83278626116315e-16	10	103308392	103334466	+	3472	protein_coding	kinesin family member 19 [Source:RGD Symbol;Acc:1559936]	Kinesin
ENSRNOG00000014797	Tmbim1	637.693090075489	1001.50901393677	691.597147501549	3118.98588636922	4207.58243978904	3453.17825183835	-2.2092474620331	5.17512698394596e-18	3.087770829434e-16	9	81569289	81586553	-	3712	protein_coding	transmembrane BAX inhibitor motif containing 1 [Source:RGD Symbol;Acc:1359409]	-
ENSRNOG00000052080	Camk2b	199.911722682395	501.593291737176	234.649032188025	2534.91013154417	2965.85152817021	2524.96576000185	-3.09956815501945	5.35068255165951e-18	3.1823821462013e-16	14	86208901	86297652	-	4214	protein_coding	calcium/calmodulin-dependent protein kinase type II subunit beta isoform 3 [Source:RefSeq peptide;Acc:NP_001035815]	Pkinase
ENSRNOG00000008917	Ehbp1	637.693090075489	871.497374774124	674.836502345261	2502.87672634353	2575.7789904889	2351.85128299677	-1.76635164789409	5.53087973927144e-18	3.27914657959653e-16	14	106871430	107160334	-	5170	protein_coding	EH domain binding protein 1 [Source:RGD Symbol;Acc:1310604]	CH
ENSRNOG00000011313	Sorcs1	154.362216248432	345.579324742001	254.056095000569	2424.92877368863	1422.4645207445	2276.6831548235	-3.02200062938124	5.57425504824867e-18	3.29443748671731e-16	1	269973351	270472866	-	3940	protein_coding	sortilin-related VPS10 domain containing receptor 1 [Source:RGD Symbol;Acc:1305910]	-
ENSRNOG00000004320	Tgm4	106.282181679248	172.789662371	144.670831875324	795.496229149288	940.074815811952	619.567601912949	-2.47421267514872	5.84490131430661e-18	3.44352912338158e-16	8	132120452	132157485	+	2884	protein_coding	transglutaminase 4 [Source:RGD Symbol;Acc:620785]	Transglut_core
ENSRNOG00000013659	Tex2	437.781367393093	666.833891189055	528.401392032433	2401.43760987483	2011.47405264328	2091.0406564562	-1.99384032675568	6.38768111719859e-18	3.75151115143309e-16	10	94697016	94807499	-	5692	protein_coding	testis expressed 2 [Source:RGD Symbol;Acc:1305112]	-
novel.410	-	0	2.51635430637379	2.64641765625593	128.13362080257	127.423695642561	101.363081930611	-6.11955812086448	6.43162560460558e-18	3.76551580319642e-16	14	3390127	3397503	+	1807	-	- && - && -	-
ENSRNOG00000001506	Tmem35	118.934822355349	228.149457111224	197.599185000442	912.95204821831	1261.2345385029	1102.46587987451	-2.58856450787986	6.85120514217011e-18	3.99867066475255e-16	X	105134498	105145345	+	1944	protein_coding	transmembrane protein 35 [Source:RGD Symbol;Acc:1303093]	-
ENSRNOG00000012329	Saraf	1360.58062737006	2091.09042859662	1622.25402328488	6170.70162181709	7611.61545195459	6490.6539766579	-1.99831495645299	6.9570826966972e-18	4.04785541374603e-16	16	61735181	61753476	-	1885	protein_coding	store-operated calcium entry-associated regulatory factor [Source:RGD Symbol;Acc:1303011]	-
ENSRNOG00000016021	Lims2	199.068213303989	1014.92957023743	367.852054219574	8442.937830716	12886.6964031981	9983.69411464874	-4.30699853030144	7.87360164537049e-18	4.5669327190717e-16	18	24708115	24746159	+	2432	protein_coding	LIM and senescent cell antigen like domains 2 [Source:RGD Symbol;Acc:1305273]	LIM
ENSRNOG00000008451	Fut8	695.895237185553	1497.23081229241	1101.79188422122	6346.88535042063	6940.69068714274	6082.9238268696	-2.55552046313183	8.54600835962327e-18	4.94165020424512e-16	6	100337226	100537224	+	2827	protein_coding	fucosyltransferase 8 (alpha (1,6) fucosyltransferase) [Source:RGD Symbol;Acc:1303096]	-
ENSRNOG00000003703	Mcm6	551.655133478002	525.918050032123	505.465772344882	150.55700444302	106.619826966224	104.779815029396	2.12585165679729	1.08187573230524e-17	6.23659749068881e-16	13	45042882	45068077	-	2917	protein_coding	minichromosome maintenance complex component 6 [Source:RGD Symbol;Acc:61967]	MCM
ENSRNOG00000016064	Tkt	4080.05486335336	3973.32344976422	3876.11972719618	9936.76229323929	11570.8517094199	9921.05400783769	-1.39749261993599	1.10064061046439e-17	6.32076831197615e-16	16	6609668	6634595	+	2077	protein_coding	transketolase [Source:RGD Symbol;Acc:621036]	-
ENSRNOG00000037137	Svip	256.426851035646	1057.70759344578	470.180203594803	10672.4628326807	6906.88440054369	8835.6717934571	-3.88787129874735	1.10322457326725e-17	6.32076831197615e-16	1	107368117	107373807	-	1180	protein_coding	small VCP/p97-interacting protein [Source:RGD Symbol;Acc:1565432]	-
ENSRNOG00000003217	Lgals3bp	2144.20083990991	2064.2493159953	1755.45704531643	705.802694587489	654.021621512326	658.290577032509	1.56306674012152	1.11404743186663e-17	6.36331665732356e-16	10	107415326	107424710	-	2198	protein_coding	lectin, galactoside-binding, soluble, 3 binding protein [Source:RGD Symbol;Acc:620837]	SRCR
ENSRNOG00000011211	Pex5l	10.1221125408808	43.6168079771458	19.4070628125435	518.941164250408	323.760206275485	402.03559462366	-4.08806898746733	1.19660417829728e-17	6.81409704571417e-16	2	119330080	119537837	-	2197	protein_coding	peroxisomal biogenesis factor 5-like [Source:RGD Symbol;Acc:708407]	-
novel.357	-	20.2442250817615	24.3247582949467	29.9927334375672	180.454849296953	206.738444971093	158.308633577022	-2.87182731368743	1.32709714004667e-17	7.53429239962861e-16	13	52576216	52586255	+	4207	-	- && - && -	-
ENSRNOG00000038883	LOC294154	1759.56056335644	2389.69780628631	1724.58217266011	6504.91681607713	7020.00543647127	6500.90417595426	-1.76941762309718	1.37030973184418e-17	7.7561186785803e-16	20	7331326	7397448	-	3303	protein_coding	similar to chromosome 6 open reading frame 106 isoform a [Source:RGD Symbol;Acc:1559829]	-
ENSRNOG00000001404	Agfg2	184.728553871074	230.665811417598	161.431477031611	729.293858401293	985.583278541438	797.237723049751	-2.12180445878674	1.40792607563508e-17	7.94502862259737e-16	12	22082057	22118220	+	2907	protein_coding	ArfGAP with FG repeats 2 [Source:RGD Symbol;Acc:1306590]	-
ENSRNOG00000020193	Runx2	1255.14195506922	1355.47618636668	1597.55412515983	336.350754606746	176.83288374886	192.475964564868	2.57399434032318	1.4743486205166e-17	8.29487129290644e-16	9	18564927	18773092	+	5641	protein_coding	runt-related transcription factor 2 [Source:RGD Symbol;Acc:2282]	Runt
novel.1174	-	2.53052813522019	4.19392384395632	0.882139218751975	125.99806045586	128.723937434832	83.1405054037598	-5.46113569215729	1.67540792541884e-17	9.39783457566526e-16	6	124772973	124780206	+	549	-	- && - && -	-
ENSRNOG00000005600	Nr4a2	253.052813522019	175.306016677374	156.1386417191	934.307651685405	941.375057604223	808.626833379033	-2.19886620284135	1.9158015203792e-17	1.0714191487852e-15	3	43111240	43119159	-	3375	protein_coding	nuclear receptor subfamily 4, group A, member 2 [Source:RGD Symbol;Acc:3202]	zf-C4
ENSRNOG00000033064	Edil3	227.747532169817	329.642414134967	367.852054219574	32.0334052006425	22.1041104686074	7.97237723049751	3.89299043355196	2.01174937363648e-17	1.12172989628213e-15	2	17616401	18128512	+	4420	protein_coding	EGF-like repeats and discoidin I-like domains 3 [Source:RGD Symbol;Acc:1588887]	F5_F8_type_C
ENSRNOG00000014744	Pacs2	836.761303379477	1618.01581899835	924.48190125207	8502.73352042386	5520.82664998278	7902.90365748889	-2.69788843730879	2.14207169530985e-17	1.19085202408398e-15	6	137824213	137887418	+	3520	protein_coding	phosphofurin acidic cluster sorting protein 2 [Source:RGD Symbol;Acc:1597262]	-
ENSRNOG00000005580	Itgb4	3406.09087000638	6495.54924951955	6201.43870782639	29581.78192262	30499.7717213015	25459.2172300773	-2.40928117419013	2.34514222254523e-17	1.29988874376878e-15	10	104523996	104561078	+	6783	protein_coding	integrin, beta 4 [Source:RGD Symbol;Acc:2928]	fn3
ENSRNOG00000012040	Slc25a48	1.68701875681346	10.0654172254952	0.882139218751975	160.167026003212	146.927322526626	192.475964564868	-5.29448913110415	2.44082169093728e-17	1.34893198760206e-15	17	8570472	8607494	-	918	protein_coding	solute carrier family 25, member 48 [Source:RGD Symbol;Acc:1563703]	Mito_carr
ENSRNOG00000021101	Sema6c	485.01789258387	295.252238614525	574.272631407536	2421.72543316857	5237.37393926769	3426.983298081	-3.03288025732651	2.54415509853704e-17	1.40190428738504e-15	2	196334626	196344008	+	3298	protein_coding	sema domain, transmembrane domain (TM), and cytoplasmic domain, (semaphorin) 6C [Source:RGD Symbol;Acc:3659]	Sema
ENSRNOG00000012091	Ppa2	271.610019846967	420.231169164424	299.927334375672	1255.70948386518	1417.26355357542	1365.55432848093	-2.02546929086664	2.78719076030057e-17	1.53132020217687e-15	2	238529074	238606905	+	1593	protein_coding	pyrophosphatase (inorganic) 2 [Source:RGD Symbol;Acc:1307965]	Pyrophosphatase
ENSRNOG00000013248	Wwc2	631.788524426642	823.686642953022	610.440339376367	2471.91110131624	2220.81298119891	2222.01542524295	-1.7428502600564	2.81039783631995e-17	1.53955565682615e-15	16	47368768	47533816	+	6864	protein_coding	WW and C2 domain containing 2 [Source:RGD Symbol;Acc:1559427]	WW
ENSRNOG00000020384	Fam13b	1093.18815441512	1417.54625925724	1297.62679078416	3703.06164119427	4764.08592688104	4183.22022394534	-1.73182883043722	2.94141031081475e-17	1.60662746860392e-15	18	27223345	27289876	-	5030	protein_coding	family with sequence similarity 13, member B [Source:RGD Symbol;Acc:1310484]	RhoGAP
ENSRNOG00000000879	Slc9a6	408.258539148858	460.492838066404	501.055076251122	1477.80775992297	1362.65339830004	1293.80293340645	-1.59390405591896	3.34024397521427e-17	1.81917066498952e-15	X	158978755	159045044	+	4761	protein_coding	solute carrier family 9, subfamily A (NHE6, cation proton antiporter 6), member 6 [Source:RGD Symbol;Acc:1563582]	Na_H_Exchanger
ENSRNOG00000025075	Relt	709.391387240061	411.00453670772	811.568081251817	106.778017335475	97.518134420327	83.1405054037598	2.74829509968856	3.40889033920308e-17	1.85117566681072e-15	1	165884407	165901923	-	2770	protein_coding	RELT tumor necrosis factor receptor [Source:RGD Symbol;Acc:1305381]	-
ENSRNOG00000015550	Ptgds	9.27860316247404	38.5840993643982	29.1105942188152	336.350754606746	435.581000410794	312.061623022331	-3.81579292387082	3.53105473586345e-17	1.91197429122548e-15	3	2686123	2689084	-	786	protein_coding	prostaglandin D2 synthase (brain) [Source:RGD Symbol;Acc:3433]	-
ENSRNOG00000007906	Bub1b	296.915301199169	216.406470348146	262.877487188089	45.9145474542542	24.7045940531495	27.3338647902772	2.9768781292011	3.78576766947926e-17	2.04398724172028e-15	3	110367939	110420458	+	4081	protein_coding	BUB1 mitotic checkpoint serine/threonine kinase B [Source:RGD Symbol;Acc:619791]	-
ENSRNOG00000012772	Nqo1	113.873766084909	207.179837891442	99.6817317189732	833.936315390059	994.684971087335	899.73971601329	-2.69629202528556	3.81299462472286e-17	2.05277167512019e-15	19	38422164	38437180	+	1579	protein_coding	NAD(P)H dehydrogenase, quinone 1 [Source:RGD Symbol;Acc:2503]	Flavodoxin_2
ENSRNOG00000036659	Fn3k	17.7136969465414	10.9042019942864	9.70353140627173	116.388038895668	159.929740449336	152.614078412381	-3.48127094418077	3.82830809973247e-17	2.05511037961283e-15	10	110631494	110642260	+	679	protein_coding	fructosamine 3 kinase [Source:RGD Symbol;Acc:1559983]	Fructosamin_kin
ENSRNOG00000019257	Kif27	17.7136969465414	43.6168079771458	29.9927334375672	277.622845072235	330.261415236841	233.476761750284	-3.20277111353429	3.89102954426034e-17	2.08281252890621e-15	17	6701315	6772349	+	4691	protein_coding	kinesin family member 27 [Source:RGD Symbol;Acc:621071]	Kinesin
ENSRNOG00000010174	Enpp4	220.999457142564	573.728781853225	368.734193438326	3234.30614509153	2523.76931879806	2962.30759664629	-2.9059644991539	4.33921920984618e-17	2.31610461243499e-15	9	19448269	19457946	+	4659	protein_coding	ectonucleotide pyrophosphatase/phosphodiesterase 4 [Source:RGD Symbol;Acc:1308689]	-
ENSRNOG00000046005	Scd2	23660.4380643088	51997.1066021393	27479.5188033428	275434.963497031	198432.500402066	230509.898509506	-2.77178534780874	4.41418320991234e-17	2.34780985500159e-15	1	264059374	264072433	+	5046	protein_coding	stearoyl-Coenzyme A desaturase 2 [Source:RGD Symbol;Acc:621177]	-
ENSRNOG00000002618	Ivns1abp	3009.64146215522	4395.23218846623	3248.03660344477	11850.224363891	12673.4567492657	12337.8232197114	-1.79084018274041	4.42368229952261e-17	2.34780985500159e-15	13	68702820	68722472	+	4822	protein_coding	influenza virus NS1A binding protein [Source:RGD Symbol;Acc:1306290]	BTB
ENSRNOG00000018982	Entpd3	592.987093019932	275.960188932326	928.010458127078	53.3890086677374	36.4067701835887	30.7505978890618	3.89501960393778	4.54766091745549e-17	2.40679173131437e-15	8	129201669	129232677	+	3590	protein_coding	ectonucleoside triphosphate diphosphohydrolase 3 [Source:RGD Symbol;Acc:631326]	-
ENSRNOG00000016643	Lpcat2	349.212882660387	650.05819581323	329.920067813239	2431.33545472876	2636.89035472564	2680.99657151302	-2.54328591597795	4.70970161220849e-17	2.48552844238665e-15	19	15469303	15540773	-	3293	protein_coding	lysophosphatidylcholine acyltransferase 2 [Source:RGD Symbol;Acc:2325051]	Acyltransferase
ENSRNOG00000014322	Kazn	211.720853980089	124.140145781107	156.1386417191	984.493319833078	699.530084241812	1080.82657024888	-2.49081066544153	5.03735378592205e-17	2.65097817919241e-15	5	160639578	160742479	-	2103	protein_coding	kazrin, periplakin interacting protein [Source:RGD Symbol;Acc:1359147]	SAM_1
ENSRNOG00000005392	Ngfr	2644.4019013051	8841.63024782872	2836.0775882876	324.605172699844	405.67543918856	318.8950892199	3.7712154121426	5.3484208589917e-17	2.80024344180063e-15	10	83389847	83408061	-	3254	protein_coding	nerve growth factor receptor [Source:RGD Symbol;Acc:3177]	Death
ENSRNOG00000011227	Atp1b2	258.957379170866	570.37364277806	340.505738438262	2230.59278213807	2817.62396385131	2387.15752501754	-2.6679017346402	5.35087884795638e-17	2.80024344180063e-15	10	56205625	56211891	-	3009	protein_coding	ATPase, Na+/K+ transporting, beta 2 polypeptide [Source:RGD Symbol;Acc:2171]	-
ENSRNOG00000005905	Pde4b	263.1749260629	210.534976966607	356.384244375798	32.0334052006425	32.5060448067756	44.4175302842004	2.92822271951539	5.57243271861443e-17	2.90806481847469e-15	5	121952977	122136814	+	3296	protein_coding	phosphodiesterase 4B, cAMP specific [Source:RGD Symbol;Acc:3280]	-
ENSRNOG00000007249	Cdkn1b	1823.66727611535	2709.27480319578	2017.45239328577	7670.93276538051	7739.03914759715	7447.3392443176	-1.8029715700751	5.91130512578832e-17	3.07634170921234e-15	4	168689163	168693964	+	1755	protein_coding	cyclin-dependent kinase inhibitor 1B [Source:RGD Symbol;Acc:69062]	-
ENSRNOG00000047175	Cryaa	5.06105627044039	1.67756953758253	0.882139218751975	90.7613147351536	159.929740449336	108.196548128181	-5.54649150750183	5.93474301570097e-17	3.0799836675667e-15	20	10438444	10442187	+	1171	protein_coding	crystallin, alpha A [Source:RGD Symbol;Acc:2413]	-
ENSRNOG00000056223	Tfb1m	171.232403816566	245.76393725584	168.488590781627	786.95398776245	790.547009700784	755.098014831407	-1.99382893787349	6.41213902003838e-17	3.31854763923809e-15	1	44433116	44474674	-	1585	protein_coding	transcription factor B1, mitochondrial [Source:RGD Symbol;Acc:727795]	-
ENSRNOG00000019138	Clec11a	4786.9157224582	3806.40528077476	3568.25313985174	1217.26939762441	1185.82051455118	1368.97106157972	1.68883442545062	7.33070223522016e-17	3.78349053379751e-15	1	100289295	100293558	-	3049	protein_coding	C-type lectin domain family 11, member A [Source:RGD Symbol;Acc:3627]	Lectin_C
ENSRNOG00000060550	Epn2	661.311352670877	1005.70293778073	858.321459845672	2891.54870944466	3189.49311644083	3001.03057176585	-1.84649021744939	7.4407609298601e-17	3.82974329727827e-15	10	47795524	47857326	-	3790	protein_coding	epsin-2 isoform b [Source:RefSeq peptide;Acc:NP_001292557]	-
ENSRNOG00000029055	Ttk	194.007157033548	153.497612688801	234.649032188025	25.626724160514	11.7021761304392	15.944754460995	3.43465601501744	7.94133852188456e-17	4.07619115637006e-15	8	91368111	91405993	+	3382	protein_coding	Ttk protein kinase [Source:RGD Symbol;Acc:1305558]	Pkinase
ENSRNOG00000047028	Mmp24	369.457107742148	413.520891014093	289.341663750648	1338.99633738685	2053.08178999595	1481.72325383961	-2.18376214005262	8.2793280089072e-17	4.23806585373979e-15	3	151310598	151355401	+	4062	protein_coding	matrix metallopeptidase 24 [Source:RGD Symbol;Acc:620202]	Hemopexin
ENSRNOG00000017416	Ppic	4939.59091994982	2701.72574027666	6482.84111860827	778.411746375612	481.08946314028	604.761758484883	2.92099759788407	8.42390973558106e-17	4.3003255830003e-15	18	48372041	48384645	-	1353	protein_coding	peptidylprolyl isomerase C [Source:RGD Symbol;Acc:1303221]	Pro_isomerase
ENSRNOG00000046996	Pea15	3842.18521864266	12355.2996442953	4796.19093235449	74888.7624582353	79970.0711918372	70189.948048333	-3.42220211656973	9.06669591328205e-17	4.61588445476465e-15	13	90579846	90589466	-	2304	protein_coding	phosphoprotein enriched in astrocytes 15 [Source:RGD Symbol;Acc:1306055]	-
ENSRNOG00000003687	Rgs2	376.205182769402	385.00220887519	336.977181563255	100.371336295346	78.0145075362616	89.9739716013291	2.029772309471	9.72117411618065e-17	4.93566929719904e-15	13	60846308	60849094	-	868	protein_coding	regulator of G-protein signaling 2 [Source:RGD Symbol;Acc:621665]	RGS
ENSRNOG00000009219	Hepacam	116.404294220129	276.798973701117	111.149541562749	1368.89418224079	1474.47419243534	1401.99948153463	-3.0728954721845	1.05347841261152e-16	5.3343021784532e-15	8	39848448	39865130	+	1254	protein_coding	hepatocyte cell adhesion molecule [Source:MGI Symbol;Acc:MGI:1920177]	-
ENSRNOG00000017635	Inpp5a	564.307774154103	689.481079946419	530.165670469937	1731.9394411814	1982.86873321331	1843.89696231078	-1.63938194322756	1.21192007360933e-16	6.12003304018083e-15	1	211732713	211921099	+	2839	protein_coding	inositol polyphosphate-5-phosphatase A [Source:RGD Symbol;Acc:1306168]	Exo_endo_phos
ENSRNOG00000014613	Ddah1	389.70133282391	1295.08368301371	599.854668751343	8100.18039506912	7519.29828470334	7221.83485979782	-3.32154853518296	1.28291171916409e-16	6.46111587595139e-15	2	251634431	251766014	+	3612	protein_coding	dimethylarginine dimethylaminohydrolase 1 [Source:RGD Symbol;Acc:70968]	-
ENSRNOG00000019556	Cd9	3224.73635364893	9356.64409586656	5082.88617844888	47365.6607098433	52655.8918615997	44605.4506046336	-3.03342317852323	1.39615512015933e-16	7.01259146814611e-15	4	157977162	158010166	-	1221	protein_coding	CD9 molecule [Source:RGD Symbol;Acc:2318]	Tetraspannin
ENSRNOG00000013089	Kif13b	379.579220283029	521.724126188167	404.901901407157	3518.3356712039	1650.00683439193	3368.89883540166	-2.70852345939125	1.44258419587446e-16	7.22197440863425e-15	15	48030973	48189951	+	5834	protein_coding	kinesin family member 13B [Source:RGD Symbol;Acc:1303307]	Kinesin
ENSRNOG00000047503	Apoc3	0.843509378406731	2.51635430637379	2.64641765625593	92.8968750818631	126.12345385029	85.4183274696162	-5.66675396245797	1.44555132278508e-16	7.22197440863425e-15	8	50529318	50531498	-	651	protein_coding	apolipoprotein C-III [Source:RGD Symbol;Acc:2136]	-
ENSRNOG00000028650	Inf2	637.693090075489	1563.49480902692	984.467368127204	6223.02285031147	8211.02691819153	7167.16713021726	-2.76139580777849	1.63425488835282e-16	8.14302269502394e-15	6	137164535	137177622	+	3741	protein_coding	inverted formin, FH2 and WH2 domain containing [Source:MGI Symbol;Acc:MGI:1917685]	FH2
ENSRNOG00000008961	Mapre3	562.62075539729	556.9530864774	860.967877501928	2782.63513176247	4767.98665225785	3274.36921966862	-2.45039710297008	1.66440020671596e-16	8.27123020499298e-15	6	26878744	26889882	-	1807	protein_coding	microtubule-associated protein, RP/EB family, member 3 [Source:RGD Symbol;Acc:1359297]	CH
ENSRNOG00000018929	Kif20b	226.060513413004	146.787334538471	206.420577187962	27.7622845072235	22.1041104686074	21.6393096256361	3.01398479120886	1.73531681906218e-16	8.60083613892325e-15	1	253221812	253275490	+	5468	protein_coding	kinesin family member 20B [Source:RGD Symbol;Acc:1308497]	Kinesin
ENSRNOG00000015971	Slc12a2	1197.78331733756	1587.81956732186	2067.73432875463	7033.46800188773	6135.84101772697	7545.28559314943	-2.09369665353613	1.74871956553326e-16	8.6443960581176e-15	18	52917124	52985261	+	6401	protein_coding	solute carrier family 12 (sodium/potassium/chloride transporter), member 2 [Source:RGD Symbol;Acc:620809]	AA_permease
ENSRNOG00000033765	Eif1	3625.40330839213	5590.50048399378	4626.82020235411	16601.8461353196	21612.619071129	16559.7664187763	-1.98434474795834	1.81944152002442e-16	8.97032549412038e-15	10	88227360	88229765	+	1388	protein_coding	eukaryotic translation initiation factor 1 [Source:RGD Symbol;Acc:1306308]	SUI1
ENSRNOG00000014080	Kif23	295.228282442356	215.567685579355	323.745093281975	46.9823276276089	41.6077373526728	26.194953757349	2.86149964640112	2.14071359681395e-16	1.05265798520497e-14	8	66866082	66893196	-	3368	protein_coding	kinesin family member 23 [Source:RGD Symbol;Acc:1308596]	Kinesin
ENSRNOG00000058003	Spon1	1031.61196979143	1412.51355064449	1869.25300453544	234.911638138045	182.033850917944	308.644889923546	2.57050797049155	2.31965249049595e-16	1.13766202642517e-14	1	178636544	178935051	+	6233	protein_coding	spondin 1, extracellular matrix protein [Source:RGD Symbol;Acc:619918]	TSP_1
ENSRNOG00000013194	Rps6ka2	499.357552016785	312.02793399035	328.155789375735	1576.04353587161	1652.60731797647	1497.6680083006	-2.05208835654546	2.44867124342588e-16	1.19780302207791e-14	1	53360157	53499445	+	5396	protein_coding	ribosomal protein S6 kinase polypeptide 2 [Source:RGD Symbol;Acc:620676]	Pkinase
ENSRNOG00000022054	Paqr7	219.31243838575	269.249910781996	429.601799532212	1565.36573413806	2414.5490082473	1682.17159563497	-2.62464807151328	2.66033380955012e-16	1.29795192505004e-14	5	152708775	152720229	+	2233	protein_coding	progestin and adipoQ receptor family member VII [Source:RGD Symbol;Acc:1563621]	-
ENSRNOG00000000312	Fig4	415.850123554518	728.903964079609	513.40502531365	2398.23426935477	2621.28745321839	2240.2380017698	-2.1302067201631	2.74588998264377e-16	1.33621425519042e-14	20	45922806	46044738	-	3342	protein_coding	FIG4 phosphoinositide 5-phosphatase [Source:RGD Symbol;Acc:1311375]	-
ENSRNOG00000060061	Sowaha	3.37403751362692	9.22663245670391	1.76427843750395	103.574676815411	133.924904603916	115.03001432575	-4.60714520156657	2.92968102050646e-16	1.42195787355411e-14	10	38836614	38838272	-	1659	protein_coding	sosondowah ankyrin repeat domain family member A [Source:MGI Symbol;Acc:MGI:2687280]	-
ENSRNOG00000053550	Itga1	262.331416684493	176.144801446166	233.766892969273	35.2367457207067	28.6053194299626	37.5840640866311	2.72442946882186	3.01128489857876e-16	1.45778869702515e-14	2	47127219	47281421	-	4171	protein_coding	Integrin alpha-1 [Source:UniProtKB/Swiss-Prot;Acc:P18614]	VWA
ENSRNOG00000032339	Rasl12	159.423272518872	154.336397457593	129.67446515654	511.466703036925	763.241932063092	594.511559188529	-2.07447181086686	3.8995775339806e-16	1.88295322420429e-14	8	70915953	70930179	+	2440	protein_coding	RAS-like, family 12 [Source:RGD Symbol;Acc:1306268]	Ras
ENSRNOG00000059947	Sdc1	3657.45666477159	991.443596711275	3920.22668813378	241.318319178173	187.234818087028	233.476761750284	3.69370966285168	3.97096745013395e-16	1.91249550586785e-14	6	33885495	33908016	+	3067	protein_coding	Syndecan-1 [Source:UniProtKB/Swiss-Prot;Acc:P26260]	-
ENSRNOG00000018935	AABR07001497.1	124.839388004196	160.207890839132	134.967300469052	479.433297836282	566.905421430167	484.037188994492	-1.86461376300474	4.00015365422985e-16	1.92161227466657e-14	1	47587021	47588122	-	1057	pseudogene	-	-
ENSRNOG00000007971	Wbp2	504.418608287225	569.534858009269	487.822987969842	1493.82446252329	1506.98023724212	1340.49828575651	-1.47476796820578	4.0985323116153e-16	1.96383639023306e-14	10	104630573	104637823	-	793	protein_coding	WW domain binding protein 2 [Source:RGD Symbol;Acc:620032]	GRAM
ENSRNOG00000022631	Fgf5	163.640819410906	874.013729080498	188.777792812923	8.54224138683799	2.60048358454205	9.11128826342573	5.90278499371685	4.22927808897532e-16	2.02131441318757e-14	14	12974921	12995584	-	801	protein_coding	fibroblast growth factor 5 [Source:RGD Symbol;Acc:620129]	-
ENSRNOG00000017513	Fam73b	465.617176880516	447.072281765744	498.408658594866	1264.25172525202	1538.18604025662	1294.94184443938	-1.53762553252309	4.33818202510452e-16	2.06808753792196e-14	3	8928534	8951189	+	3420	protein_coding	family with sequence similarity 73, member B [Source:RGD Symbol;Acc:1310887]	-
ENSRNOG00000014137	Fbln1	3438.14422638584	4139.40283398489	6004.7216620447	997.306681913335	518.796475116139	683.346619756929	2.6258625731216	4.46376068414016e-16	2.12255219333416e-14	7	126096793	126176468	+	3221	protein_coding	fibulin 1 [Source:RGD Symbol;Acc:1308667]	EGF_CA
ENSRNOG00000030266	Plekhg2	1110.90185136166	1132.35943786821	1390.25140875311	4271.12069341899	7451.68571150525	4862.01119957055	-2.19035150916932	4.99147508649446e-16	2.36747558849301e-14	1	85386492	85399699	+	5011	protein_coding	pleckstrin homology domain containing, family G (with RhoGef domain) member 2 [Source:RGD Symbol;Acc:1310112]	RhoGEF
ENSRNOG00000055925	Zc3h7b	2778.51989247177	2518.87066068017	2506.15752047436	7094.33147176895	6082.53110424386	6670.60191986056	-1.34680763165011	5.03644008424532e-16	2.38277032773576e-14	7	122979021	123027150	+	5700	protein_coding	zinc finger CCCH type containing 7B [Source:MGI Symbol;Acc:MGI:1328310]	-
ENSRNOG00000001215	RGD1309594	307.03741374005	749.034798530599	348.44499140703	3164.90043382347	4558.64772370222	3360.92645817116	-2.98019669626083	5.06941147641538e-16	2.39232806072146e-14	20	11417429	11424324	-	1786	protein_coding	similar to RIKEN cDNA 1810043G02; DNA segment, Chr 10, Johns Hopkins University 13, expressed [Source:RGD Symbol;Acc:1309594]	-
ENSRNOG00000011311	Papss1	1580.73657513421	2443.38003148895	1727.22859031637	7244.88847621197	6761.25731980934	6793.60431141681	-1.85457437953818	5.09019950427362e-16	2.39610270634589e-14	2	236605695	236680772	+	2544	protein_coding	3'-phosphoadenosine 5'-phosphosulfate synthase 1 [Source:RGD Symbol;Acc:1308081]	-
ENSRNOG00000011841	Map2	337.403751362692	108.203235174073	158.785059375356	3.20334052006425	3.90072537681308	9.11128826342573	5.21746367381786	5.18633271854626e-16	2.43523667874597e-14	9	73378057	73459371	+	6072	protein_coding	microtubule-associated protein 2 [Source:RGD Symbol;Acc:3044]	Tubulin-binding
ENSRNOG00000007508	Lrtm2	39.6449407851164	79.6845530351701	42.3426825000948	358.774138247196	504.493815401158	350.78459814189	-2.90708453607583	5.46798983675567e-16	2.56106973979044e-14	4	151375572	151390263	-	3752	protein_coding	leucine-rich repeats and transmembrane domains 2 [Source:RGD Symbol;Acc:1587001]	-
ENSRNOG00000051548	Lmod1	52.2975814612173	41.100453670772	62.6318845313902	245.589439871592	252.246907700579	292.700135462551	-2.3423114012622	5.58843474961979e-16	2.61095573651189e-14	13	52147555	52190228	+	4501	protein_coding	leiomodin 1 (smooth muscle) [Source:MGI Symbol;Acc:MGI:2135671]	-
ENSRNOG00000008187	Ubash3b	632.632033805048	601.408679223337	692.479286720301	199.674892417338	140.426113565271	181.086854235586	1.88332026215622	5.84181878113621e-16	2.72254912598475e-14	8	45223992	45375435	-	6126	protein_coding	ubiquitin associated and SH3 domain containing, B [Source:RGD Symbol;Acc:1310357]	UBA
ENSRNOG00000006030	Ptprz1	1496.38563729354	825.364212490604	1138.8417314088	250.928340738366	146.927322526626	166.28101080752	2.61496464650864	5.87355417280812e-16	2.73054683443077e-14	4	49941304	50140762	+	7854	protein_coding	protein tyrosine phosphatase, receptor-type, Z polypeptide 1 [Source:RGD Symbol;Acc:3455]	Y_phosphatase
ENSRNOG00000061270	Git1	1807.64059792562	2491.19076331006	1855.1387770354	6329.80086764695	8935.26159648649	7691.06620536424	-1.89920004382086	5.91546592073615e-16	2.7432241095295e-14	10	62656000	62664466	-	3130	protein_coding	G protein-coupled receptor kinase interacting ArfGAP 1 [Source:RGD Symbol;Acc:69331]	-
ENSRNOG00000012051	Ncaph	280.045113631035	254.990569712544	299.927334375672	70.4734914414134	53.3099134831121	59.2233737122672	2.18564094875063	6.00861352184492e-16	2.77954010695715e-14	3	119583648	119611136	-	2848	protein_coding	non-SMC condensin I complex, subunit H [Source:RGD Symbol;Acc:1596799]	-
ENSRNOG00000009311	Fstl3	130.743953653043	238.214874336719	217.006247812986	847.81745764367	1067.49851145451	1247.1075810564	-2.43214888464219	6.16646324612411e-16	2.84553420975703e-14	7	12804919	12810570	-	1897	protein_coding	follistatin-like 3 (secreted glycoprotein) [Source:RGD Symbol;Acc:621811]	-
ENSRNOG00000052873	Npnt	439.468386149907	156.852751763966	681.011476876525	27.7622845072235	14.3026597149813	18.2225765268515	4.39773853425731	6.18388197407485e-16	2.84656090379097e-14	2	238002990	238068694	-	1842	protein_coding	nephronectin [Source:MGI Symbol;Acc:MGI:2148811]	-
ENSRNOG00000004624	Rnd3	2992.77127458708	2830.89859467052	3169.52621297585	1103.01691907546	894.566353082466	1138.91103292822	1.51918369443533	6.75321801725381e-16	3.10101812630515e-14	3	36642587	36660758	-	2820	protein_coding	Rho family GTPase 3 [Source:RGD Symbol;Acc:1359690]	Ras
ENSRNOG00000016688	Ston1	492.609476989531	617.345589830371	583.094023595056	3049.58017510116	1755.32641956589	2751.60905555457	-2.15834980710562	7.35034813174685e-16	3.36696264665715e-14	6	12362813	12379783	+	3131	protein_coding	stonin 1 [Source:RGD Symbol;Acc:727878]	Adap_comp_sub
ENSRNOG00000019129	Fcgbp	40.4884501635231	155.175182226384	97.0353140627173	909.748707698246	1352.25146396187	1040.96468409639	-3.49600278236794	7.51773421141111e-16	3.43523781587286e-14	1	85003280	85046840	+	7967	protein_coding	Fc fragment of IgG binding protein [Source:RGD Symbol;Acc:2313189]	VWD
ENSRNOG00000001499	Mia	23.6182625953885	17.6144801446166	14.1142275000316	213.55603467095	185.934576294757	123.002391556247	-3.23730796986376	8.12731663702461e-16	3.70475126994297e-14	1	83991578	83993270	-	570	protein_coding	melanoma inhibitory activity [Source:RGD Symbol;Acc:620883]	SH3_2
ENSRNOG00000018646	Hbegf	147.614141221178	460.492838066404	267.288183281848	2336.30301930019	2675.89760849377	2319.96177407478	-3.06610443882287	8.45269039398411e-16	3.84371734299253e-14	18	29329764	29340403	-	2305	protein_coding	heparin-binding EGF-like growth factor [Source:RGD Symbol;Acc:2526]	-
ENSRNOG00000058645	Tnc	12569.9767570171	6354.63340836262	4700.03775751052	686.582651467103	390.072537681308	1009.0751751744	3.50132169359445	9.06106961890126e-16	4.11039078232724e-14	5	79789671	79874671	-	7213	protein_coding	tenascin C [Source:MGI Symbol;Acc:MGI:101922]	Fibrinogen_C
novel.1359	-	4.21754689203366	16.7756953758253	2.64641765625593	209.284913977531	175.532641956589	170.836654939232	-4.54852098132248	9.40654573920026e-16	4.24687651084918e-14	8	131628069	131727942	+	1706	-	- && - && -	-
ENSRNOG00000032574	Scrib	1302.37848025999	1307.66545454558	1526.98298765967	3604.82586524563	4786.19003734965	4145.63615985871	-1.59940466006894	9.40727916734673e-16	4.24687651084918e-14	7	117105810	117128798	-	5547	protein_coding	scribbled planar cell polarity protein [Source:RGD Symbol;Acc:1565055]	PDZ
ENSRNOG00000007788	Glod4	787.837759431887	1140.74728555612	925.364040470822	2935.3276965522	3133.58271937317	3046.58701308298	-1.67529248763748	1.17650854018421e-15	5.29853064912289e-14	10	64379921	64398294	-	1457	protein_coding	glyoxalase domain containing 4 [Source:RGD Symbol;Acc:1307010]	-
ENSRNOG00000014336	Mcm5	392.23186095913	290.219530001778	367.852054219574	80.0835130016061	85.8159582898877	83.1405054037598	2.07710964222349	1.29740986716807e-15	5.82901051831985e-14	19	14523554	14561278	+	3163	protein_coding	minichromosome maintenance complex component 5 [Source:RGD Symbol;Acc:1306616]	MCM
ENSRNOG00000032487	Sts	160.266781897279	190.404142515617	163.195755469115	583.007974651693	1029.79149947865	805.210100280249	-2.2335350155	1.34004677061936e-15	6.00616656640041e-14	X	45420596	45428750	+	2582	protein_coding	steroid sulfatase (microsomal), isozyme S [Source:RGD Symbol;Acc:3783]	Sulfatase
ENSRNOG00000016013	Gprc5b	1647.37381602835	1362.18646451701	758.639728126699	6362.90205302095	6757.35659443252	6728.6863825399	-2.3970161078292	1.43204824366655e-15	6.40320378164507e-14	1	188688743	188713280	-	2881	protein_coding	G protein-coupled receptor, class C, group 5, member B [Source:RGD Symbol;Acc:1309510]	7tm_3
ENSRNOG00000053239	Clmp	1077.1614762254	794.329176045327	1100.90974500247	180.454849296953	101.41885979714	216.393096256361	2.57406909424585	1.51334217271919e-15	6.75058704902237e-14	8	44847157	44975457	+	3901	protein_coding	CXADR-like membrane protein [Source:RGD Symbol;Acc:708569]	V-set
ENSRNOG00000015667	Epcam	528.88038026102	138.399486850559	1115.0239725025	10.6778017335475	22.1041104686074	18.2225765268515	5.13322125819625	1.79048367899887e-15	7.96786501806268e-14	6	11282216	11298180	-	1462	protein_coding	epithelial cell adhesion molecule [Source:RGD Symbol;Acc:621365]	-
ENSRNOG00000011044	Clmn	140.022556815517	243.247582949467	186.131375156667	770.937285162129	807.450153000307	879.239317420583	-2.10962428118584	1.83488177564795e-15	8.14609243288254e-14	6	128473570	128567198	-	4702	protein_coding	calmin [Source:RGD Symbol;Acc:1306741]	CH
ENSRNOG00000011151	Tenm4	565.994792910917	53.6822252026409	397.844787657141	2.1355603467095	2.60048358454205	4.55564413171286	6.77457037951312	2.0200302219752e-15	8.94687144413837e-14	1	161401527	161880923	+	8542	protein_coding	teneurin transmembrane protein 4 [Source:RGD Symbol;Acc:1304658]	-
ENSRNOG00000016949	Slc25a33	80.1333909486394	71.2967053472575	86.4496434376936	278.690625245589	331.561657029112	315.478356121116	-1.96013754192726	2.05819988787761e-15	9.09442804230824e-14	5	166701465	166726794	-	1383	protein_coding	solute carrier family 25 (pyrimidine nucleotide carrier), member 33 [Source:RGD Symbol;Acc:1583942]	Mito_carr
ENSRNOG00000012035	Rnf181	619.979393128947	691.997434252793	688.950729845293	1650.78814800644	2086.888076595	1964.62153180117	-1.51065766318542	2.11896508542515e-15	9.34089667657414e-14	4	100222106	100228809	-	1776	protein_coding	ring finger protein 181 [Source:RGD Symbol;Acc:1359698]	-
ENSRNOG00000012620	Syngr3	3.37403751362692	15.936910607034	21.1713412500474	199.674892417338	257.447874869663	206.142896960007	-4.0372406365559	2.19813454736523e-15	9.66714806218019e-14	10	14051415	14056169	-	1219	protein_coding	synaptogyrin 3 [Source:RGD Symbol;Acc:1311801]	-
ENSRNOG00000017401	Tmco4	97.8470878951808	201.308344509903	155.256502500348	758.123923081872	973.881102410999	773.320591358259	-2.46261437662083	2.20746497694789e-15	9.68544645037911e-14	5	157423213	157501737	+	3387	protein_coding	transmembrane and coiled-coil domains 4 [Source:RGD Symbol;Acc:1566357]	-
ENSRNOG00000002728	Btc	198.224703925582	991.443596711275	250.527538125561	20.2878232937402	15.6029015072523	12.5280213622104	4.89234547040492	2.2304749195878e-15	9.76353916319566e-14	14	18231860	18272484	+	2468	protein_coding	betacellulin [Source:RGD Symbol;Acc:620275]	-
ENSRNOG00000023824	RGD1561648	14.3396594329144	17.6144801446166	27.3463157813112	140.946982882827	304.25657939142	206.142896960007	-3.4580113134387	2.24614740613055e-15	9.80922416173797e-14	7	63747577	63860620	+	3093	protein_coding	RGD1561648 [Source:RGD Symbol;Acc:1561648]	-
ENSRNOG00000011775	Mfap3l	123.152369247383	184.532649134078	145.552971094076	1346.47079860034	596.810982652401	1122.96627846722	-2.7585421747128	2.27279707343242e-15	9.90252399319916e-14	16	32738265	32753278	-	1925	protein_coding	microfibrillar-associated protein 3-like [Source:RGD Symbol;Acc:1311274]	I-set
ENSRNOG00000000639	Ado	61.5761846236914	74.6518444224225	75.8639728126699	336.350754606746	270.450292792373	281.311025133269	-2.06722905627014	2.35223572973749e-15	1.02248576326292e-13	20	22447994	22449176	+	1168	pseudogene	2-aminoethanethiol (cysteamine) dioxygenase [Source:RGD Symbol;Acc:1308233]	-
ENSRNOG00000011419	Aldh6a1	849.413944055578	925.179599976765	703.064957345324	2609.65474367901	2227.31419016027	2551.1607137592	-1.57624024648612	2.48701154079258e-15	1.078568546684e-13	6	108146582	108167185	-	3289	protein_coding	aldehyde dehydrogenase 6 family, member A1 [Source:RGD Symbol;Acc:621556]	Aldedh
ENSRNOG00000013481	Cdh11	2846.84415212272	3131.18354189779	3123.65497360074	916.155388738374	563.004696053354	887.21169465108	1.94265739580153	2.66175874337146e-15	1.15168706829248e-13	19	2393059	2551245	+	5173	protein_coding	cadherin 11 [Source:RGD Symbol;Acc:619742]	Cadherin
ENSRNOG00000020676	Ppp1r14a	62.4196940020981	146.787334538471	84.6853650001896	531.754526330665	889.365385913382	856.461096762018	-2.9534702120211	3.38365630779611e-15	1.46066361581936e-13	1	87224677	87232848	+	745	protein_coding	protein phosphatase 1, regulatory (inhibitor) subunit 14A [Source:RGD Symbol;Acc:620536]	-
ENSRNOG00000054549	Lss	420.067670446552	213.051331272981	337.859320782006	1878.225324931	1361.35315650776	2093.31847852206	-2.45764089936378	3.46957999254977e-15	1.49431221058437e-13	20	12842884	12870497	-	4514	protein_coding	lanosterol synthase (2,3-oxidosqualene-lanosterol cyclase) [Source:EntrezGene;Acc:81681]	-
ENSRNOG00000019369	Slx1b	490.922458232717	587.149338153885	517.815721407409	1451.1132555891	2063.48372433412	1758.47863484117	-1.72392261474265	3.69230328965909e-15	1.58658949843493e-13	1	198112245	198120061	-	3063	protein_coding	SLX1 structure-specific endonuclease subunit homolog B (S. cerevisiae) [Source:RGD Symbol;Acc:1311568]	GIY-YIG
ENSRNOG00000029336	Zfp180	643.597655724336	1508.13501428669	836.267979376873	7207.51617014455	6108.53594008928	5334.65927823576	-2.64194109316933	3.73039259644566e-15	1.59928845067298e-13	1	80920747	80940040	+	3926	protein_coding	zinc finger protein 180 [Source:RGD Symbol;Acc:631380]	zf-C2H2
ENSRNOG00000003832	Vash2	273.297038603781	176.144801446166	221.416943906746	41.6434267608352	29.9055612222336	31.88950892199	2.69219265279639	4.17120998979779e-15	1.78419221823885e-13	13	109521190	109552589	-	3761	protein_coding	vasohibin 2 [Source:RGD Symbol;Acc:1564105]	-
ENSRNOG00000024082	Gldn	404.884501635231	1108.03467957326	947.417520939621	5593.03254803217	6042.22360868346	5390.46591884925	-2.79080560899146	4.50866957295186e-15	1.92414406490326e-13	8	58870516	58914603	+	2383	protein_coding	gliomedin [Source:RGD Symbol;Acc:727879]	Collagen
ENSRNOG00000012932	Ccdc146	8.43509378406731	9.22663245670391	11.4678098437757	83.2868535216704	154.728773280252	123.002391556247	-3.63099862859257	4.73272081792565e-15	2.01517101190539e-13	4	10295122	10421415	+	2925	protein_coding	coiled-coil domain containing 146 [Source:RGD Symbol;Acc:1559535]	-
ENSRNOG00000006094	Cd44	2740.56197044347	2171.61376640058	4878.22987969842	599.024677252014	369.268669004971	502.259765521343	2.73436185183273	5.00124347346847e-15	2.12467792461297e-13	3	92696313	92783658	-	3973	protein_coding	CD44 molecule (Indian blood group) [Source:RGD Symbol;Acc:2307]	Xlink
ENSRNOG00000011357	Shbg	17.7136969465414	20.1308344509903	28.2284550000632	137.743642362763	243.145215154682	171.975565972161	-3.06480946673304	5.37703318109381e-15	2.27915648524417e-13	10	56219858	56223245	-	1503	protein_coding	sex hormone binding globulin [Source:RGD Symbol;Acc:3671]	-
ENSRNOG00000021145	Gpr137	313.785488767304	451.2662056097	307.866587344439	1224.7438588379	1627.90272392332	1326.83135336137	-1.96131362390197	5.54072757142174e-15	2.34323997856854e-13	1	222194266	222197252	-	1654	protein_coding	G protein-coupled receptor 137 [Source:RGD Symbol;Acc:1586317]	-
ENSRNOG00000013727	Ndc80	266.548963576527	246.602722024632	274.345297031864	45.9145474542542	14.3026597149813	26.194953757349	3.17323868110574	5.74353512670777e-15	2.42353897745203e-13	9	119839016	119871382	-	3427	protein_coding	NDC80 kinetochore complex component [Source:RGD Symbol;Acc:1310154]	-
ENSRNOG00000002318	Limch1	1007.15019781764	1170.10475246381	681.011476876525	7583.37479116542	3586.06686308349	6658.07389849835	-2.64090230479444	5.90592167671117e-15	2.48645938456593e-13	14	42762587	43072843	-	3918	protein_coding	LIM and calponin homology domains 1 [Source:RGD Symbol;Acc:1305269]	CH
ENSRNOG00000057044	Garnl3	167.014856924533	138.399486850559	131.438743594044	485.839978876411	789.246767908513	633.234534308088	-2.12605915755732	6.27701468460677e-15	2.63676838825354e-13	3	12034413	12155098	-	3108	protein_coding	GTPase activating RANGAP domain-like 3 [Source:MGI Symbol;Acc:MGI:2139309]	CNH
ENSRNOG00000007102	Acss1	153.518706870025	331.319983672549	230.238336094266	1097.67801820868	1835.94141068669	1548.91900478237	-2.6478504918531	6.38925197708413e-15	2.67791131522754e-13	3	146420346	146470293	-	3595	protein_coding	acyl-CoA synthetase short-chain family member 1 [Source:RGD Symbol;Acc:1306246]	AMP-binding
ENSRNOG00000030183	Plod2	9699.514342299	1929.20496821991	13114.7637651856	571.262392744791	347.164558536364	391.785395327306	4.23888366970492	6.73361360028218e-15	2.815943098243e-13	8	99977334	100059736	+	3672	protein_coding	procollagen lysine, 2-oxoglutarate 5-dioxygenase 2 [Source:RGD Symbol;Acc:3353]	-
ENSRNOG00000000640	Egr2	198.224703925582	727.226394542026	342.270016875766	4232.68060717822	4150.37180092912	3756.12858659726	-3.25926505518791	7.07550300243685e-15	2.95232847997003e-13	20	22454463	22459025	-	3233	protein_coding	early growth response 2 [Source:RGD Symbol;Acc:621608]	zf-C2H2
ENSRNOG00000057794	Adamts5	140.866066193924	199.630774972321	155.256502500348	798.699569669352	557.80372888427	665.124043230078	-2.0282500840532	7.20301814132577e-15	2.99885655283863e-13	11	25410975	25456836	-	3180	protein_coding	ADAM metallopeptidase with thrombospondin type 1 motif, 5 [Source:RGD Symbol;Acc:735196]	TSP_1
ENSRNOG00000010592	Slc25a27	97.0035785167741	65.4252119657186	94.3888964064613	327.808513219908	484.990188517093	518.204519982338	-2.37352535186435	7.42621379853985e-15	3.08492495600098e-13	9	19880473	19907458	+	3906	protein_coding	solute carrier family 25, member 27 [Source:RGD Symbol;Acc:620787]	Mito_carr
ENSRNOG00000016011	Plekhg1	666.372408941318	659.284828269934	965.942444533413	212.488254497595	182.033850917944	169.697743906304	2.02115558928997	7.74213989658381e-15	3.20904847262163e-13	1	40389638	40520447	+	6106	protein_coding	pleckstrin homology domain containing, family G (with RhoGef domain) member 1 [Source:RGD Symbol;Acc:1583676]	RhoGEF
ENSRNOG00000001344	Aldh2	1070.41340119814	1683.44103096407	1210.29500812771	4460.11778410278	5769.17283230654	4744.70336317895	-1.91726636192682	7.81238992392634e-15	3.23101821688212e-13	12	40466495	40498752	+	1876	protein_coding	aldehyde dehydrogenase 2 family (mitochondrial) [Source:RGD Symbol;Acc:69219]	Aldedh
ENSRNOG00000000805	Gja1	12882.0752270276	3350.10636655231	17174.3684498822	1025.06896642056	542.200827377018	529.59363031162	3.99356831729477	7.91706791960183e-15	3.26709840250529e-13	20	37876650	37889089	+	3127	protein_coding	gap junction protein, alpha 1 [Source:RGD Symbol;Acc:2690]	Connexin
ENSRNOG00000010775	Arrdc4	1110.90185136166	817.815149571483	1069.15273312739	239.182758831464	213.239653932448	313.200534055259	1.9683414597175	8.33889899242368e-15	3.43361038731995e-13	1	129766100	129780356	-	4287	protein_coding	arrestin domain containing 4 [Source:RGD Symbol;Acc:1311763]	-
ENSRNOG00000012390	Npw	49.7670533259971	23.4859735261554	23.8177589063033	238.114978658109	326.360689860028	228.921117618571	-3.02903037579205	9.70525045024979e-15	3.98745322775065e-13	10	14021187	14022452	-	684	protein_coding	neuropeptide W [Source:RGD Symbol;Acc:727858]	-
ENSRNOG00000020060	Atf5	1029.08144165621	1538.33126596318	956.238913127141	4245.49396925848	4656.16585812254	4168.41438051727	-1.89100917899119	9.78679270178772e-15	4.01215670170663e-13	1	100808241	100810522	-	1030	protein_coding	activating transcription factor 5 [Source:RGD Symbol;Acc:628902]	bZIP_1
ENSRNOG00000007462	Sept8	1334.43183663945	2294.9151274129	1277.33758875286	7358.07317458757	7027.8068872249	7044.16473866101	-2.12676474958711	9.91063430070915e-15	4.05405531929664e-13	10	38877422	38906482	+	5327	protein_coding	septin 8 [Source:RGD Symbol;Acc:1308449]	GTP_CDC
ENSRNOG00000058539	Ccnb1	281.732132387848	220.600394192103	286.695246094392	49.1178879743184	20.8038686763364	39.8618861524876	2.83441837883604	9.96633677053695e-15	4.06795902823551e-13	2	30783915	30791221	-	1606	protein_coding	G2/mitotic-specific cyclin-B1 [Source:UniProtKB/Swiss-Prot;Acc:P30277]	Cyclin_C
ENSRNOG00000006723	Itga11	707.704368483247	336.352692285297	640.433072813934	97.1679957752821	59.8111224444672	50.1120854488415	3.02091886639397	1.07416996199117e-14	4.37490744302271e-13	8	67615635	67683973	+	4618	protein_coding	integrin, alpha 11 [Source:RGD Symbol;Acc:1311711]	VWA
ENSRNOG00000057823	Ubc	552.498642856409	756.583861449721	636.022376720174	2227.38944161801	3125.78126861955	2079.65154612692	-1.93382306709718	1.08066515841105e-14	4.39181382707833e-13	12	36638457	36642734	+	2545	protein_coding	ubiquitin C [Source:EntrezGene;Acc:50522]	ubiquitin
ENSRNOG00000021134	Anxa9	5.06105627044039	15.936910607034	7.0571137500158	120.659159589087	128.723937434832	121.863480523319	-3.72264658106648	1.12374457227231e-14	4.55700315184455e-13	2	196470858	196479770	-	1035	protein_coding	annexin A9 [Source:RGD Symbol;Acc:1587550]	-
ENSRNOG00000061764	Fmn2	21.931243838575	44.455592745937	55.5747707813744	428.179849515254	241.844973362411	427.091637348081	-3.17123462875889	1.21795914025318e-14	4.92839405888624e-13	13	92569785	92672821	+	3603	protein_coding	formin 2 [Source:MGI Symbol;Acc:MGI:1859252]	FH2
ENSRNOG00000004067	Nrcam	166.171347546126	365.710159192991	337.859320782006	1542.94235049761	1673.41118665281	1519.30731792624	-2.44497631952297	1.25687382610741e-14	5.07489895088843e-13	6	64789940	64864996	+	7659	protein_coding	neuronal cell adhesion molecule [Source:RGD Symbol;Acc:3209]	fn3
ENSRNOG00000003973	Cyb5r1	415.006614176112	577.922705697181	470.180203594803	1387.04644518782	1618.80103137743	1603.58673436293	-1.65533747779383	1.34017154696446e-14	5.39235742683391e-13	13	51229890	51236463	+	1833	protein_coding	cytochrome b5 reductase 1 [Source:RGD Symbol;Acc:1306084]	FAD_binding_6
ENSRNOG00000022844	Pdzrn4	259.800888549273	69.619135809675	471.944482032307	5.33890086677374	7.80145075362616	2.27782206585643	5.71395838576702	1.34125356867072e-14	5.39235742683391e-13	7	133856101	134004250	+	3368	protein_coding	PDZ domain containing RING finger 4 [Source:RGD Symbol;Acc:1308860]	PDZ
ENSRNOG00000008517	Cdc42ep1	1061.13479803567	1633.95272960538	973.881697502181	4520.98125398401	6157.94512819558	4909.84546295354	-2.08692233105062	1.39411559192668e-14	5.59288128795427e-13	7	120067379	120071440	+	2695	protein_coding	CDC42 effector protein (Rho GTPase binding) 1 [Source:RGD Symbol;Acc:1311131]	PBD
ENSRNOG00000020102	Sirt2	1462.64526215727	2254.65345851092	1581.67561922229	5786.30075940938	6986.19914987222	5992.94985526827	-1.82421252636104	1.6181582957573e-14	6.47781958782328e-13	1	86948918	86971952	+	2158	protein_coding	sirtuin 2 [Source:RGD Symbol;Acc:621481]	SIR2
ENSRNOG00000004903	Ebp	258.11386979246	324.609705522219	299.04519515692	912.95204821831	1053.19585173953	817.738121642459	-1.65827575112479	1.70697930431658e-14	6.81881818046292e-13	X	15049462	15055781	+	1054	protein_coding	emopamil binding protein (sterol isomerase) [Source:RGD Symbol;Acc:620957]	EBP
ENSRNOG00000014018	St8sia1	554.185661613222	40.2616689019807	627.200984532654	4.27112069341899	3.90072537681308	5.69455516464108	6.45796613539066	1.78429352506742e-14	7.1124977004549e-13	4	177065168	177196180	-	1807	protein_coding	ST8 alpha-N-acetyl-neuraminide alpha-2,8-sialyltransferase 1 [Source:RGD Symbol;Acc:3679]	Glyco_transf_29
ENSRNOG00000011316	Fam167a	2265.66619040048	608.118957373667	1540.21507594095	149.489224269665	44.2082209372149	79.7237723049751	4.0095568432712	1.79734762066282e-14	7.14932222359192e-13	15	46613810	46643772	+	4023	protein_coding	family with sequence similarity 167, member A [Source:RGD Symbol;Acc:1561302]	-
ENSRNOG00000029784	Pak1	1697.98437873275	717.999762085322	869.789269689448	153.760344963084	153.428531487981	183.364676301443	2.74360831049277	1.95324659313761e-14	7.75298197509175e-13	1	162768156	162883355	+	3390	protein_coding	p21 protein (Cdc42/Rac)-activated kinase 1 [Source:RGD Symbol;Acc:3250]	Pkinase
ENSRNOG00000005335	Galnt13	4.21754689203366	5.03270861274759	3.5285568750079	87.5579742150894	78.0145075362616	69.4735730086212	-4.1988704012181	2.01517616965236e-14	7.98188700601203e-13	3	40038336	40624530	+	2184	protein_coding	polypeptide N-acetylgalactosaminyltransferase 13 [Source:RGD Symbol;Acc:735044]	Glycos_transf_2
ENSRNOG00000026704	Drp2	1193.56577044552	6779.058501371	2391.4794220366	57053.6302226909	44327.8431821038	54752.008996991	-3.91310263032274	2.2348294986802e-14	8.8295109315291e-13	X	105239620	105289808	+	6992	protein_coding	dystrophin related protein 2 [Source:RGD Symbol;Acc:621750]	ZZ
novel.187	-	345.83884514676	370.742867805739	423.426825000948	1072.05129404817	1045.3944009859	985.158043482907	-1.44466830713496	2.23860031624037e-14	8.8295109315291e-13	10	86036746	86043190	+	6445	-	- && - && -	-
ENSRNOG00000008209	St3gal1	1661.71347546126	1339.53927575965	1211.17714734646	434.586530555383	271.750534584644	276.755381001556	2.09795562307168	2.28177423844791e-14	8.98089083137008e-13	7	107895109	107963142	-	5584	protein_coding	ST3 beta-galactoside alpha-2,3-sialyltransferase 1 [Source:RGD Symbol;Acc:1309373]	Glyco_transf_29
ENSRNOG00000009550	Sqle	668.059427698131	390.034917487938	760.404006564203	2775.16067054899	2768.21477574501	2539.77160342992	-2.15232053566326	2.2987004775343e-14	9.02854369949792e-13	7	99609191	99624732	+	2726	protein_coding	squalene epoxidase [Source:RGD Symbol;Acc:3755]	-
ENSRNOG00000045604	AC139391.1	2.53052813522019	2.51635430637379	0.882139218751975	77.9479526548967	72.8135403671775	79.7237723049751	-5.27137938702001	2.39052754612347e-14	9.36956769385423e-13	18	73563616	73564245	-	627	pseudogene	-	-
ENSRNOG00000046313	Basp1	830.85673773063	900.016056913027	830.093004845609	288.300646805782	182.033850917944	186.781409400227	1.9603001006962	2.62333794699141e-14	1.02605921580134e-12	2	77586424	77632628	-	1021	protein_coding	brain abundant, membrane attached signal protein 1 [Source:RGD Symbol;Acc:621491]	-
ENSRNOG00000009334	Knstrn	270.766510468561	175.306016677374	278.755993125624	46.9823276276089	36.4067701835887	34.1673309878465	2.62089595543044	2.92802829157214e-14	1.14284604255425e-12	3	110618298	110638046	+	1549	protein_coding	kinetochore-localized astrin/SPAG5 binding protein [Source:RGD Symbol;Acc:1303240]	-
ENSRNOG00000028436	Rprml	4.21754689203366	29.3574669076943	8.82139218751975	229.572737271271	413.476889942186	272.199736869844	-4.42917042427392	2.96096698000829e-14	1.15329971664148e-12	10	91710495	91711499	+	1005	protein_coding	reprimo-like [Source:RGD Symbol;Acc:1589060]	-
ENSRNOG00000026791	Pgbd5	53.9846002180308	115.752298093194	75.8639728126699	417.502047781707	478.488979555738	461.258968335927	-2.46572809877605	2.96856433485039e-14	1.15386001687598e-12	19	57127054	57192095	-	2006	protein_coding	piggyBac transposable element derived 5 [Source:RGD Symbol;Acc:1310825]	-
ENSRNOG00000053196	Slc48a1	530.567399017834	906.726335063357	519.579999844913	2704.68717910758	3524.95549884675	2702.63588113866	-2.1902612367015	3.11692706625683e-14	1.20901922538968e-12	7	139271698	139279499	+	1550	protein_coding	solute carrier family 48 (heme transporter), member 1 [Source:RGD Symbol;Acc:1562880]	-
ENSRNOG00000007359	Gca	38.8014314067096	123.301361012316	55.5747707813744	710.073815280908	555.203245299728	662.846221164222	-3.14648377604673	3.30219813690812e-14	1.27823723336722e-12	3	48626038	48661317	+	1849	protein_coding	grancalcin [Source:RGD Symbol;Acc:1306589]	-
ENSRNOG00000002039	Evi5	1202.00086422959	2341.88707446521	1467.87966000329	8118.33265801615	6698.84571378033	7823.17988518391	-2.17549909923028	3.38917246159202e-14	1.30919888799849e-12	14	2892753	3038237	+	5821	protein_coding	ecotropic viral integration site 5 [Source:RGD Symbol;Acc:2322879]	TBC
ENSRNOG00000013170	Il13ra1	126.52640676101	166.918168989462	163.195755469115	21.355603467095	10.4019343381682	6.83346619756929	3.55012880901033	3.43974397073955e-14	1.32600006773262e-12	X	122724129	122781479	+	1281	protein_coding	interleukin 13 receptor, alpha 1 [Source:RGD Symbol;Acc:628741]	-
ENSRNOG00000053232	Ror2	432.720311122653	217.245255116937	478.119456563571	52.3212284943827	35.1065283913177	55.8066406134826	2.97324742827483	3.65530873448421e-14	1.40620552650024e-12	17	11953552	12134386	+	3942	protein_coding	receptor tyrosine kinase-like orphan receptor 2 [Source:RGD Symbol;Acc:1305275]	Pkinase_Tyr
ENSRNOG00000012295	Pla2g6	398.979935986384	432.812940696292	375.791307188341	1105.15247942216	1527.78410591846	1174.21727494899	-1.65601955418173	3.7088284348999e-14	1.42387091655429e-12	7	120519467	120559347	-	3569	protein_coding	phospholipase A2, group VI (cytosolic, calcium-independent) [Source:RGD Symbol;Acc:628867]	-
ENSRNOG00000025604	Atad2	503.575098908818	280.992897545074	481.648013438578	82.2190733483156	78.0145075362616	80.8626833379033	2.39223706355739	3.79202532476306e-14	1.45283424252425e-12	7	97984862	98026052	+	4122	protein_coding	ATPase family, AAA domain containing 2 [Source:RGD Symbol;Acc:1304849]	AAA
ENSRNOG00000011654	Plk4	225.217004034597	176.144801446166	331.684346250743	39.5078664141257	35.1065283913177	33.0284199549183	2.76598246140272	3.96351742901297e-14	1.51543875576649e-12	2	127686925	127705516	+	3464	protein_coding	polo-like kinase 4 [Source:RGD Symbol;Acc:1305390]	Pkinase
ENSRNOG00000013072	Plxna4a	249.678776008392	69.619135809675	367.852054219574	3.20334052006425	0	6.83346619756929	6.0640184094649	4.15969966298222e-14	1.58720922985686e-12	4	59445767	59809321	-	5682	protein_coding	plexin A4, A [Source:RGD Symbol;Acc:1308074]	Sema
ENSRNOG00000000017	Steap1	265.70545419812	135.044347775394	299.04519515692	22.4233836404497	13.0024179227103	28.4727758232054	3.44456120479184	4.28644809927172e-14	1.63224807194829e-12	4	25435873	25446461	+	1280	protein_coding	six transmembrane epithelial antigen of the prostate 1 [Source:RGD Symbol;Acc:1311543]	Ferric_reduct
ENSRNOG00000013213	Epha4	426.815745473806	244.086367718258	635.140237501422	44.8467672808994	53.3099134831121	62.6401068110519	3.02246777361669	4.74641951403495e-14	1.80373569159117e-12	9	83111222	83253458	-	6338	protein_coding	Eph receptor A4 [Source:RGD Symbol;Acc:1560587]	Pkinase_Tyr
ENSRNOG00000019751	Cyb5r2	82.6639190838596	297.768592920899	82.9210865626857	1609.14472124561	2049.18106461914	1866.67518296935	-3.57532383789729	4.78050994818258e-14	1.81301323642107e-12	1	171971701	171979933	-	1350	protein_coding	cytochrome b5 reductase 2 [Source:RGD Symbol;Acc:1308421]	FAD_binding_6
ENSRNOG00000003847	Gid4	969.192275789334	1828.55079596496	1167.95232562762	6166.43050112367	5054.03984655748	5995.22767733413	-2.11807525468964	4.81144310706778e-14	1.82105831537202e-12	10	46783979	46810524	+	4412	protein_coding	GID complex subunit 4 [Source:RGD Symbol;Acc:1588894]	-
ENSRNOG00000015205	Cyb5a	743.975271754737	1316.05330223349	755.111171251691	4213.46056405784	4458.52910569735	3643.37639433736	-2.12907301590431	4.82961777394915e-14	1.82425179425277e-12	18	81694808	81726821	+	750	protein_coding	cytochrome b5 type A (microsomal) [Source:RGD Symbol;Acc:620558]	-
ENSRNOG00000019009	Arrdc2	180.51100697904	306.995225377603	218.77052625049	827.52963434993	1109.10624880719	1067.15963785374	-2.08806685591643	4.8661835049264e-14	1.83436515019711e-12	16	20352480	20356612	+	2318	protein_coding	arrestin domain containing 2 [Source:RGD Symbol;Acc:1309659]	-
ENSRNOG00000019161	Cpeb1	31.209847001049	160.207890839132	45.8712393751027	1088.06799664849	1336.64856245461	1135.49429982943	-3.9065463941151	5.23092674942123e-14	1.96789985241781e-12	1	143171264	143278485	-	3228	protein_coding	cytoplasmic polyadenylation element binding protein 1 [Source:RGD Symbol;Acc:1310421]	-
ENSRNOG00000014310	Tmtc4	519.601777098546	1090.42019942864	606.911782501359	135.608082016053	78.0145075362616	111.613281226965	2.76635374494712	5.54949131770866e-14	2.083561519785e-12	15	109339564	109394927	-	2700	protein_coding	transmembrane and tetratricopeptide repeat containing 4 [Source:RGD Symbol;Acc:1560183]	TPR_1
ENSRNOG00000012358	Pcyt1b	33.7403751362692	18.4532649134078	27.3463157813112	233.84385796469	141.726355357542	205.003985927079	-2.86969607533661	5.78173055803868e-14	2.16641444009709e-12	X	62727755	62818522	+	2316	protein_coding	phosphate cytidylyltransferase 1, choline, beta [Source:RGD Symbol;Acc:708434]	CTP_transf_2
ENSRNOG00000010161	Myo10	1299.84795212477	661.801182576308	1041.80641734608	185.793750163726	72.8135403671775	130.974768786745	2.94335084325994	5.90092924530757e-14	2.20666485849975e-12	2	77868412	78071309	+	6896	protein_coding	myosin X [Source:RGD Symbol;Acc:1307193]	Myosin_head
novel.485	-	35.4273938930827	164.401814683088	74.0996943751659	1027.20452676727	1137.71156823715	953.268534560917	-3.50842420515213	6.20314150395669e-14	2.31505689395674e-12	15	19955705	19965178	+	1786	-	- && - && -	-
ENSRNOG00000021380	Fads6	5.06105627044039	5.03270861274759	5.29283531251185	82.2190733483156	67.6125731980934	80.8626833379033	-3.90795018167875	6.52194109278877e-14	2.42919615056457e-12	10	103832838	103848035	-	1796	protein_coding	fatty acid desaturase 6 [Source:RGD Symbol;Acc:1311950]	-
ENSRNOG00000018412	Sfi1	565.15128353251	682.770801796089	643.07949047019	1830.17521713004	2881.33581167259	2038.65074894151	-1.83548673990239	6.97741527265126e-14	2.59368799867304e-12	14	83347552	83412375	-	4753	protein_coding	Sfi1 homolog, spindle assembly associated (yeast) [Source:RGD Symbol;Acc:1560636]	-
ENSRNOG00000020835	Hipk4	61.5761846236914	62.9088576593448	89.0960610939495	290.436207152492	431.680275033981	314.339445088188	-2.27862807764991	6.99282474855191e-14	2.59426874582416e-12	1	84328114	84338483	+	2398	protein_coding	homeodomain interacting protein kinase 4 [Source:RGD Symbol;Acc:1307541]	Pkinase
ENSRNOG00000015159	Slc9a3	82.6639190838596	199.630774972321	146.435110312828	681.24375060033	1050.59536815499	1095.63241367694	-2.72113018920736	7.32799745807389e-14	2.71324174658131e-12	1	31734327	31777070	-	5158	protein_coding	solute carrier family 9, subfamily A (NHE3, cation proton antiporter 3), member 3 [Source:RGD Symbol;Acc:3720]	Na_H_Exchanger
ENSRNOG00000016810	Stmn1	3809.2883528848	6237.20354073184	3735.85959141461	17113.3128383566	20179.7526160463	16798.9377356912	-1.97256280586901	7.43395047423845e-14	2.74704264565794e-12	5	152680407	152686806	+	1815	protein_coding	stathmin 1 [Source:RGD Symbol;Acc:2992]	-
ENSRNOG00000022101	Crabp2	950.635069464386	2473.57628316544	1241.16988078403	231.70829761798	252.246907700579	201.587252828294	2.76703562703433	8.38086067315572e-14	3.09085481715694e-12	2	187322416	187326789	+	799	protein_coding	cellular retinoic acid binding protein 2 [Source:RGD Symbol;Acc:62070]	-
ENSRNOG00000023280	Als2	486.704911340684	490.68908974289	471.062342813555	1255.70948386518	1103.9052816381	1318.85897613087	-1.34485129016903	8.49448302393889e-14	3.12660391853625e-12	9	65961346	66033871	-	6302	protein_coding	amyotrophic lateral sclerosis 2 (juvenile) [Source:RGD Symbol;Acc:1310372]	VPS9
ENSRNOG00000019305	Sh3tc2	203.285760196022	575.406351390807	353.737826719542	2096.05248029537	3149.18562088043	2639.9957743276	-2.79958660805185	8.71290094556233e-14	3.20070978853157e-12	18	57286322	57347577	+	4904	protein_coding	SH3 domain and tetratricopeptide repeats 2 [Source:RGD Symbol;Acc:1309038]	SH3_1
ENSRNOG00000028368	Etnk2	31.209847001049	79.6845530351701	75.8639728126699	385.468642581064	486.290430309364	419.119260117583	-2.78929122231504	8.93892210204356e-14	3.27731322077859e-12	13	50481163	50499140	-	2443	protein_coding	ethanolamine kinase 2 [Source:RGD Symbol;Acc:1305304]	Choline_kinase
ENSRNOG00000054314	Kcng1	138.335538058704	430.296586389919	110.267402343997	2.1355603467095	0	1.13891103292822	7.62337677387298	9.30609285064401e-14	3.40526659290655e-12	3	165020230	165039707	-	2746	protein_coding	Potassium voltage-gated channel, subfamily G, member 1, isoform CRA_a; Protein Kcng1 [Source:UniProtKB/TrEMBL;Acc:D4AD53]	Ion_trans
novel.804	-	151.831688113212	254.151784943753	187.013514375419	814.716272269673	962.178926280559	698.152463184996	-2.06091307215029	9.97152618412723e-14	3.64164801285816e-12	2	157341497	157342950	-	1454	-	- && - && -	-
ENSRNOG00000038572	Ncapg	166.171347546126	120.785006705942	183.484957500411	21.355603467095	10.4019343381682	21.6393096256361	3.12545591122297	1.01797224637774e-13	3.71044942332433e-12	14	69899128	69927938	-	3350	protein_coding	non-SMC condensin I complex, subunit G [Source:RGD Symbol;Acc:1562646]	-
novel.50	-	247.991757251579	327.964844597384	321.980814844471	1082.72909578172	860.760066483419	915.684470474286	-1.67137650699081	1.03759818818213e-13	3.77464117584313e-12	1	114381680	114386744	+	4891	-	- && - && -	-
ENSRNOG00000015794	Fam83d	312.941979388897	186.210218671661	371.380611094582	22.4233836404497	11.7021761304392	41.0007971854158	3.52644889034098	1.07078940942187e-13	3.88783712897651e-12	3	155269344	155288612	+	2253	protein_coding	family with sequence similarity 83, member D [Source:RGD Symbol;Acc:1565583]	-
ENSRNOG00000019496	Stat5a	231.121569683444	265.894771706831	239.059728281785	623.583621239173	703.430809618625	720.930683843561	-1.47587423009595	1.08440753523985e-13	3.92966637770186e-12	10	88764732	88789057	+	3612	protein_coding	signal transducer and activator of transcription 5A [Source:RGD Symbol;Acc:3773]	STAT_bind
ENSRNOG00000026944	Gpr150	14.3396594329144	7.54906291912138	17.6427843750395	106.778017335475	131.324421019374	121.863480523319	-3.18933566843569	1.15104896901168e-13	4.16310857807604e-12	2	2812554	2814690	-	2137	protein_coding	G protein-coupled receptor 150 [Source:RGD Symbol;Acc:1564729]	7tm_1
ENSRNOG00000021808	Tecr	1849.81606684596	2985.23499212811	2352.66529641152	7684.81390763413	9669.89820911962	7855.0693941059	-1.81032928581657	1.27899218051646e-13	4.6169399811129e-12	19	24705481	24732024	-	1170	protein_coding	trans-2,3-enoyl-CoA reductase [Source:RGD Symbol;Acc:620376]	-
ENSRNOG00000020890	Fgf4	0	14.2593410694515	7.93925296876778	207.149353630821	180.733609125673	230.0600286515	-4.79882680177909	1.32540853133609e-13	4.77529400665033e-12	1	218025810	218027220	+	585	protein_coding	fibroblast growth factor 4 [Source:RGD Symbol;Acc:620127]	-
ENSRNOG00000014530	Nav2	1506.50774983442	668.511460726638	1805.73898078529	205.013793284112	169.031432995233	215.254185223433	2.75530198060166	1.4822926905844e-13	5.33027899387692e-12	1	104576589	104941552	+	10782	protein_coding	neuron navigator 2 [Source:RGD Symbol;Acc:619778]	CH
ENSRNOG00000012959	Nab1	770.124062485345	918.469321826435	868.024991251944	2659.84041182668	2053.08178999595	2311.98939684428	-1.45846801287443	1.52401688186306e-13	5.4698192110545e-12	9	53906073	53945473	+	4524	protein_coding	Ngfi-A binding protein 1 [Source:RGD Symbol;Acc:70882]	-
ENSRNOG00000015434	Midn	1439.02699956188	1104.6795404981	1515.51517781589	480.501078009637	416.077373526728	447.592035940789	1.59391200722841	1.65398536617522e-13	5.92493610617452e-12	7	12414733	12424367	-	3345	protein_coding	midnolin [Source:RGD Symbol;Acc:1309629]	-
ENSRNOG00000024945	Dusp18	398.979935986384	567.018503702895	499.290797813618	1691.36379459392	1391.25871773	1461.2228552469	-1.63292588877251	1.75603817847663e-13	6.276371674897e-12	14	84150908	84157528	+	3571	protein_coding	dual specificity phosphatase 18 [Source:RGD Symbol;Acc:1306929]	DSPc
ENSRNOG00000005175	Sgpp1	420.911179824959	411.843321476511	370.49847187583	1027.20452676727	981.682553164625	971.491111087768	-1.30849135050641	1.75879110185264e-13	6.276371674897e-12	6	98675326	98695988	-	2795	protein_coding	sphingosine-1-phosphate phosphatase 1 [Source:RGD Symbol;Acc:727829]	-
novel.403	-	26.9923001090154	45.2943775147283	22.9356196875514	194.335991550564	183.334092710215	210.69854109172	-2.62576445294054	1.78802139302226e-13	6.36855148256124e-12	13	98718322	98721834	-	3513	-	- && - && -	-
ENSRNOG00000009722	Chd3	3916.41404394245	3143.76531342966	4191.04342829063	1439.3676736822	1283.3386489715	1409.97185876513	1.44473131274846	1.8615501999223e-13	6.61786394602359e-12	10	55943446	55965216	-	6993	protein_coding	chromodomain helicase DNA binding protein 3 [Source:RGD Symbol;Acc:1311923]	SNF2_N
ENSRNOG00000013774	Lmnb1	710.234896618468	279.315328007491	775.400373282986	85.4224138683799	41.6077373526728	48.9731744159133	3.32171795991393	1.87424950284239e-13	6.65039099161972e-12	18	51785111	51822264	+	2148	protein_coding	lamin B1 [Source:RGD Symbol;Acc:620522]	Filament
ENSRNOG00000008885	Chst11	291.854244928729	102.331741792534	326.391510938231	18.1522629470307	20.8038686763364	12.5280213622104	3.81036608765126	1.99596186915736e-13	7.06887440806487e-12	7	26645422	26859716	-	2208	protein_coding	carbohydrate (chondroitin 4) sulfotransferase 11 [Source:RGD Symbol;Acc:1308400]	-
ENSRNOG00000053362	Gabarapl1	1175.85207349898	1710.28214356539	1125.60964312752	4229.47726665816	4747.18278358152	4174.10893568191	-1.71273382248982	2.26474143770452e-13	8.00564732743288e-12	4	163293724	163302858	+	1686	protein_coding	GABA(A) receptor-associated protein like 1 [Source:RGD Symbol;Acc:1596143]	-
ENSRNOG00000052745	Met	172.91942257338	218.084039885729	251.409677344313	29.897844853933	31.2058030145046	10.2501992963539	3.174155572375	2.66383838902552e-13	9.39868403359568e-12	4	44774741	44852665	+	4939	protein_coding	met proto-oncogene [Source:MGI Symbol;Acc:MGI:96969]	Pkinase_Tyr
ENSRNOG00000003988	Dnajc27	328.125148200218	278.4765432387	257.584651875577	959.934375845919	752.839997724924	909.989915309645	-1.60196622064802	2.67986747501617e-13	9.43746562865185e-12	6	28515025	28544790	+	4859	protein_coding	DnaJ (Hsp40) homolog, subfamily C, member 27 [Source:RGD Symbol;Acc:1564414]	Ras
ENSRNOG00000011407	Pragmin	269.079491711747	292.735884308151	317.570118750711	90.7613147351536	76.7142657439905	79.7237723049751	1.82858772508713	2.78533438375927e-13	9.7904764877542e-12	16	59666775	59721227	-	4759	protein_coding	pragma of Rnd2 [Source:RGD Symbol;Acc:1311793]	Pkinase
ENSRNOG00000009149	Jam3	800.490400107988	1277.4692028691	720.707741720364	3541.8268350177	3500.2509047936	3702.59976804963	-1.94071211015685	2.84680498880868e-13	9.98780739051134e-12	8	28147111	28208466	-	1881	protein_coding	junctional adhesion molecule 3 [Source:RGD Symbol;Acc:1303248]	V-set
ENSRNOG00000015329	Kpna2	808.081984513648	991.443596711275	833.621561720617	326.740733046553	278.251743546	241.449138980782	1.63673403240267	2.92640497642786e-13	1.02478873333413e-11	10	95200030	95212111	-	1952	protein_coding	karyopherin alpha 2 [Source:RGD Symbol;Acc:621419]	Arm
ENSRNOG00000018019	Hspa12a	364.396051471708	1283.34069625063	682.775755314029	6344.74979007392	5492.22133055281	6246.92701561126	-2.95595862852869	2.93196100571804e-13	1.02481883287551e-11	1	279946811	280015358	-	6331	protein_coding	heat shock protein 12A [Source:RGD Symbol;Acc:1305531]	-
ENSRNOG00000014746	Dzip1l	658.780824535657	347.256894279583	571.62621375128	103.574676815411	118.322003096663	86.5572385025444	2.35597323928239	2.94724056268602e-13	1.02824119072482e-11	8	107875991	107916294	+	3863	protein_coding	DAZ interacting zinc finger protein 1-like [Source:RGD Symbol;Acc:1311430]	-
ENSRNOG00000016460	Clu	27346.5740479462	12793.1452936044	31600.873233352	3905.93987413167	4800.49269706463	2882.58382434131	2.6300779186405	3.13218788642754e-13	1.09073494520855e-11	15	42640146	42665857	+	1877	protein_coding	clusterin [Source:RGD Symbol;Acc:3907]	-
ENSRNOG00000001656	Kcnj15	247.148247873172	86.3948311855002	149.081527969084	1.06778017335475	3.90072537681308	10.2501992963539	4.99199195573531	3.48220358136677e-13	1.21037261775337e-11	11	35568182	35585390	+	1486	protein_coding	potassium channel, inwardly rectifying subfamily J, member 15 [Source:RGD Symbol;Acc:621662]	-
ENSRNOG00000009339	Cenpe	405.728011013638	298.60737768969	431.366077969716	87.5579742150894	40.3074955604018	42.139708218344	2.73335911050611	3.58863163890883e-13	1.24505581027698e-11	2	240396152	240454747	+	7621	protein_coding	centromere protein E [Source:RGD Symbol;Acc:1307115]	Kinesin
ENSRNOG00000036816	Wls	2355.07818451159	1519.03921628098	3057.49453219435	588.346875518467	474.588254178925	503.398676554271	2.14540884870058	3.69520125003803e-13	1.27775630286382e-11	2	266315036	266432558	+	4346	protein_coding	wntless Wnt ligand secretion mediator [Source:RGD Symbol;Acc:735139]	-
ENSRNOG00000017959	Ccdc37	83.5074284622664	176.983586214957	279.638132344376	1983.93556209312	1676.01167023735	1050.07597235982	-3.12479973890751	3.70100026602356e-13	1.27775630286382e-11	4	122314458	122337389	-	2042	protein_coding	coiled-coil domain containing 37 [Source:RGD Symbol;Acc:1305768]	-
ENSRNOG00000009946	Ldlr	699.26927469918	413.520891014093	965.942444533413	3247.11950717179	3844.81497974542	3284.61941896497	-2.31966980992208	3.70334492903684e-13	1.27775630286382e-11	8	22750336	22774903	+	4725	protein_coding	low density lipoprotein receptor [Source:RGD Symbol;Acc:2998]	Ldl_recept_a
novel.1151	-	1196.09629858074	1440.1934480146	1474.05463453455	510.39892286357	387.472054096766	492.009566224989	1.56325668240949	3.80181080993747e-13	1.30931848390034e-11	6	25594309	25598716	+	4408	-	- && - && -	-
ENSRNOG00000038489	Sumo3	1853.19010435959	1696.02280249594	1535.80437984719	4205.98610284435	4602.85594463943	3849.51929129737	-1.31565095646557	3.88704121263884e-13	1.3362149930053e-11	20	11726497	11737050	-	1569	protein_coding	small ubiquitin-like modifier 3 [Source:RGD Symbol;Acc:1561022]	-
ENSRNOG00000028448	Elovl1	1449.14911210276	2552.42205143182	1702.52869219131	6723.81175161485	9682.90062704233	7297.00298797108	-2.05496809273138	4.03803586777276e-13	1.38557879089236e-11	5	137255871	137260481	+	1612	protein_coding	ELOVL fatty acid elongase 1 [Source:RGD Symbol;Acc:1587151]	ELO
ENSRNOG00000016343	Dkk3	1495.54212791513	1184.36409353327	926.246179689574	356.638577900486	232.743280816514	222.087651421002	2.15067819093542	4.2558817427938e-13	1.45519992771566e-11	1	176940693	176983045	-	5010	protein_coding	dickkopf WNT signaling pathway inhibitor 3 [Source:RGD Symbol;Acc:621846]	-
ENSRNOG00000020202	Asrgl1	205.816288331242	478.107318211021	245.234702813049	1790.66735071591	1670.81070306827	1592.19762403365	-2.44315885147051	4.25646949766843e-13	1.45519992771566e-11	1	225309246	225329770	-	1634	protein_coding	asparaginase like 1 [Source:RGD Symbol;Acc:708526]	Asparaginase_2
ENSRNOG00000017506	Cltb	828.32620959541	1456.13035862164	860.085738283176	4075.71692169508	5008.53138382799	3913.29830914135	-2.04719120051611	4.43667947742063e-13	1.51404717685748e-11	17	10537365	10554989	+	1047	protein_coding	clathrin, light chain B [Source:RGD Symbol;Acc:621353]	-
ENSRNOG00000015423	Ccna2	406.571520392044	268.411126013205	412.841154375924	71.5412716147682	24.7045940531495	38.7229751195593	3.001730949988	4.46418389568348e-13	1.52066336882963e-11	2	123275881	123282214	-	2363	protein_coding	cyclin A2 [Source:RGD Symbol;Acc:621059]	Cyclin_C
ENSRNOG00000049604	Mvk	294.384773063949	211.373761735399	248.763259688057	874.511961977539	1127.30963389898	750.542370699694	-1.86660094837706	4.61071333322897e-13	1.56772621230571e-11	12	47904719	47919400	-	1188	protein_coding	mevalonate kinase [Source:EntrezGene;Acc:81727]	GHMP_kinases
ENSRNOG00000016037	Mafb	1493.85510915832	522.562910956958	2023.62736781703	172.980388083469	83.2154747053457	111.613281226965	3.45541332098426	4.70523905827349e-13	1.59696836515859e-11	3	156339004	156340913	-	1910	protein_coding	v-maf avian musculoaponeurotic fibrosarcoma oncogene homolog B [Source:RGD Symbol;Acc:2982]	bZIP_Maf
ENSRNOG00000002579	Parm1	438.6248767715	271.76626508837	359.912801250806	87.5579742150894	78.0145075362616	84.279416436688	2.09764520151993	4.80833272865318e-13	1.62900748049398e-11	14	17969219	18076907	-	4895	protein_coding	prostate androgen-regulated mucin-like protein 1 [Source:RGD Symbol;Acc:708342]	-
ENSRNOG00000017259	Tacc3	397.29291722957	352.289602892331	331.684346250743	118.523599242377	88.4164418744298	101.363081930611	1.80726525467921	4.83395862682853e-13	1.63473312046268e-11	14	82336324	82347679	-	1873	protein_coding	transforming, acidic coiled-coil containing protein 3 [Source:RGD Symbol;Acc:1302948]	-
ENSRNOG00000023993	Kif1a	320.533563794558	802.71702373324	666.015110157741	5835.4186473837	2645.99204727154	4754.9535624753	-2.88717088865266	5.10151769514104e-13	1.72210691925167e-11	9	100171772	100253609	-	5731	protein_coding	kinesin family member 1A [Source:RGD Symbol;Acc:1304996]	Kinesin
ENSRNOG00000026589	Dpy19l1	2414.96735037847	3175.63913464373	2594.37144234956	1080.59353543501	1031.09174127092	973.768933153625	1.40745879440485	5.22312191275518e-13	1.75998541430698e-11	8	25582938	25669394	-	4663	protein_coding	dpy-19-like 1 (C. elegans) [Source:RGD Symbol;Acc:1305822]	-
ENSRNOG00000011585	Fat3	507.792645800852	229.827026648806	240.824006719289	29.897844853933	3.90072537681308	20.5003985927079	4.15491849762242	5.24824948044387e-13	1.7652774509177e-11	8	14417584	14880644	-	13668	protein_coding	FAT atypical cadherin 3 [Source:RGD Symbol;Acc:620657]	Laminin_G_2
ENSRNOG00000019262	Trak1	910.146619300863	770.843202519172	775.400373282986	2007.42672590693	2094.68952734862	1881.48102639741	-1.28434734936537	5.65921486723776e-13	1.90009660461827e-11	8	130009573	130106382	+	4788	protein_coding	trafficking protein, kinesin binding 1 [Source:RGD Symbol;Acc:1307844]	-
ENSRNOG00000053203	Mical3	878.936772299814	799.361884658075	830.975144064361	1859.00528181062	2147.99944083174	1908.81489118769	-1.23709319608682	5.86989846976513e-13	1.96730854796153e-11	4	153484876	153593773	-	6070	protein_coding	microtubule associated monooxygenase, calponin and LIM domain containing 3 [Source:RGD Symbol;Acc:1359504]	CH
ENSRNOG00000016561	Ns5atp9	215.938400872123	168.595738527044	230.238336094266	46.9823276276089	31.2058030145046	26.194953757349	2.55250847210337	6.06567555328046e-13	2.02929341947696e-11	8	71514281	71526182	+	333	protein_coding	NS5A (hepatitis C virus) transactivated protein 9 [Source:RGD Symbol;Acc:1303041]	-
ENSRNOG00000006956	Adamtsl1	242.087191602732	403.455473788598	327.273650156983	1139.32144496952	1058.39681890862	1307.46986580159	-1.84934592504695	6.34497515930267e-13	2.11895026041953e-11	5	104362971	104753863	+	7722	protein_coding	ADAMTS-like 1 [Source:RGD Symbol;Acc:1306439]	TSP_1
ENSRNOG00000019937	Kcnk1	608.170261831253	294.413453845734	845.089371564392	3287.69515375927	3817.50990210773	3462.28954010178	-2.59627209089655	6.51844410224499e-13	2.17300801166477e-11	19	58823814	58862926	+	2552	protein_coding	potassium channel, two pore domain subfamily K, member 1 [Source:RGD Symbol;Acc:621447]	Ion_trans_2
ENSRNOG00000011071	Nt5e	455.495064339635	311.189149221559	528.401392032433	97.1679957752821	45.5084627294859	69.4735730086212	2.60419948256876	6.57143323987352e-13	2.18678155859734e-11	8	95968652	96012696	+	3139	protein_coding	5' nucleotidase, ecto [Source:RGD Symbol;Acc:61956]	Metallophos
ENSRNOG00000021438	Tuba1c	126.52640676101	182.016294827704	149.081527969084	658.82036695988	466.786803425298	562.622050266539	-1.88387375351983	6.6334748516643e-13	2.20351332173636e-11	7	140716113	140723714	+	1533	protein_coding	tubulin, alpha 1C [Source:EntrezGene;Acc:300218]	Tubulin
ENSRNOG00000021202	Rtn3	1820.29323860173	2859.41727680942	2229.16580578624	7299.34526505306	7706.53310279037	6638.71241093857	-1.64745277634602	6.89375822733376e-13	2.28592142281589e-11	1	222677365	222734241	-	4905	protein_coding	reticulon 3 [Source:RGD Symbol;Acc:620988]	-
ENSRNOG00000008658	Mitf	153.518706870025	242.408798180675	203.774159531706	638.53254366614	746.338788763569	694.735730086212	-1.79369529055613	6.92342761784078e-13	2.29170347032239e-11	4	130172727	130425532	+	5178	protein_coding	microphthalmia-associated transcription factor [Source:RGD Symbol;Acc:3092]	HLH
ENSRNOG00000002934	Atp1b1	825.79568146019	426.941447314754	1723.70003344136	118.523599242377	85.8159582898877	82.0015943708315	3.37665738533661	6.93861817805546e-13	2.29268097999769e-11	13	82737159	82758004	-	2664	protein_coding	ATPase, Na+/K+ transporting, beta 1 polypeptide [Source:RGD Symbol;Acc:2170]	-
ENSRNOG00000010630	Prcp	1459.27122464364	1035.06040468842	1287.92325937788	451.671013329059	427.779549657168	410.007971854158	1.55231929093665	7.06325561752849e-13	2.32975517595768e-11	1	157701089	157750169	+	2362	protein_coding	prolylcarboxypeptidase (angiotensinase C) [Source:RGD Symbol;Acc:1307842]	Peptidase_S28
ENSRNOG00000049054	Ntsr2	0.843509378406731	3.35513907516506	8.82139218751975	115.320258722313	122.222728473476	75.1681281732622	-4.59726014541901	7.08038840104417e-13	2.33130187510655e-11	6	41917132	41923542	+	1251	protein_coding	neurotensin receptor 2 [Source:RGD Symbol;Acc:70962]	7tm_1
ENSRNOG00000052256	Dact3	450.434008069194	502.432076505967	401.373344532149	1184.16821225042	1401.66065206817	1145.74449912579	-1.46181938169253	7.16722977531963e-13	2.35575526036164e-11	1	78800754	78812483	+	2803	protein_coding	dishevelled-binding antagonist of beta-catenin 3 [Source:RGD Symbol;Acc:1563892]	-
ENSRNOG00000016703	Gtf2a1l	16.0266781897279	23.4859735261554	34.403429531327	147.353663922955	436.881242203065	243.726961046638	-3.48580452460653	7.20164909942113e-13	2.36292287001147e-11	6	12415805	12468596	+	1667	protein_coding	general transcription factor IIA, 1-like [Source:RGD Symbol;Acc:1308625]	-
ENSRNOG00000008829	Sorbs3	899.180997381575	924.340815207973	932.421154220838	2096.05248029537	2700.60220254692	2220.87651421002	-1.34816576657555	7.31660430941752e-13	2.39644373665974e-11	15	51859462	51890832	-	2597	protein_coding	sorbin and SH3 domain containing 3 [Source:RGD Symbol;Acc:628900]	SH3_1
ENSRNOG00000052725	RGD1566029	518.75826772014	281.831682313865	770.989677189226	64.0668104012849	72.8135403671775	83.1405054037598	2.83676095592896	7.81226536579818e-13	2.55432446122564e-11	7	125340475	125407806	-	5171	protein_coding	Protein RGD1566029; Similar to mKIAA1644 protein (Predicted) [Source:UniProtKB/TrEMBL;Acc:D3ZJY8]	-
ENSRNOG00000008115	Arhgap11a	572.74286793817	490.68908974289	510.758607657394	181.522629470307	130.024179227103	115.03001432575	1.88160511436642	7.84591221602106e-13	2.56085653949746e-11	3	105281827	105298108	-	4170	protein_coding	Rho GTPase activating protein 11A [Source:RGD Symbol;Acc:1309107]	RhoGAP
ENSRNOG00000058057	Uggt2	515.384230206513	392.551271794312	359.030662032054	117.455819069022	123.522970265747	109.335459161109	1.85548239266536	8.47243639206364e-13	2.76054079661413e-11	15	104244359	104394322	-	4308	protein_coding	UDP-glucose glycoprotein glucosyltransferase 2 [Source:MGI Symbol;Acc:MGI:1913685]	-
ENSRNOG00000007733	Arhgef9	264.861944819714	275.121404163535	242.588285156793	918.290949085084	648.820654343242	851.905452630305	-1.62865815268103	9.05635342732008e-13	2.94567328925072e-11	X	64248278	64428592	-	5179	processed_transcript	Cdc42 guanine nucleotide exchange factor (GEF) 9 [Source:RGD Symbol;Acc:620719]	RhoGEF
ENSRNOG00000033581	Tnxb	177.136969465414	731.420318385983	241.706145938041	3416.8965547352	4899.31107327723	3830.15780373759	-3.40031447474007	9.73106201050922e-13	3.15964379145391e-11	20	4436419	4486680	+	10743	processed_transcript	-	fn3
ENSRNOG00000021472	Ermn	10.1221125408808	14.2593410694515	15.8785059375356	125.99806045586	109.220310550766	86.5572385025444	-3.00062827287798	1.03840737599555e-12	3.36584120921742e-11	3	44068057	44086022	-	1846	protein_coding	ermin, ERM-like protein [Source:RGD Symbol;Acc:1308367]	-
ENSRNOG00000007657	Col27a1	2641.87137316988	1312.69816315833	3599.12801250806	406.824246048159	473.288012386653	308.644889923546	2.66803994552939	1.06740666987384e-12	3.45386251469542e-11	5	79055521	79170765	+	5568	protein_coding	collagen, type XXVII, alpha 1 [Source:RGD Symbol;Acc:735115]	Collagen
ENSRNOG00000023991	Rab20	75.9158440566058	148.464904076054	113.795959219005	444.196552115575	574.706872183794	526.176897212836	-2.19135991985296	1.12125436608182e-12	3.62184492216256e-11	16	83358116	83382326	+	1478	protein_coding	RAB20, member RAS oncogene family [Source:RGD Symbol;Acc:1593487]	Ras
ENSRNOG00000043219	Fbn2	1109.21483260485	643.3479176629	452.537419219763	135.608082016053	119.622244888934	116.168925358678	2.56941985656178	1.16823625001049e-12	3.76710949121282e-11	18	53068495	53181503	-	7808	protein_coding	fibrillin 2 [Source:RGD Symbol;Acc:620910]	EGF_CA
ENSRNOG00000005711	Ptprd	3957.74600348438	1806.74239197638	3891.11609391496	595.82133673195	260.048358454205	511.371053784769	2.81924673144975	1.19801938094221e-12	3.85651084225986e-11	5	92862267	93244202	-	9494	protein_coding	protein tyrosine phosphatase, receptor type, D [Source:RGD Symbol;Acc:1561090]	Y_phosphatase
ENSRNOG00000015912	Ptdss2	883.997828570254	1094.6141232726	853.910763751912	2470.84332114289	3212.89746870171	2518.13229380429	-1.53361422727426	1.2356900684044e-12	3.9709525611589e-11	1	214123044	214149729	+	3853	protein_coding	phosphatidylserine synthase 2 [Source:RGD Symbol;Acc:1307914]	PSS
ENSRNOG00000004821	Sntb1	157.736253762059	205.50226835386	129.67446515654	1003.71336295346	529.198409454308	907.712093243788	-2.3080758147637	1.28633612247011e-12	4.12662795453383e-11	7	95397113	95669809	-	3199	protein_coding	syntrophin, beta 1 [Source:RGD Symbol;Acc:1307728]	PDZ
ENSRNOG00000009536	Pgp	731.322631078636	712.128268703784	631.611680626414	1615.55140228573	1937.36027048383	1646.8653536142	-1.32493500409359	1.41432482112388e-12	4.52946590149672e-11	10	13836128	13838765	+	2546	protein_coding	phosphoglycolate phosphatase [Source:RGD Symbol;Acc:1307773]	-
ENSRNOG00000017914	Prkcdbp	1555.43129378201	3402.11102221737	1620.48974484738	10506.9569058107	13657.7397860149	10652.2348909776	-2.40401046337663	1.45662341880698e-12	4.65696924084449e-11	1	170317113	170318935	-	1282	protein_coding	protein kinase C, delta binding protein [Source:RGD Symbol;Acc:628755]	-
ENSRNOG00000025198	Gas2l3	911.833638057676	2705.91966412062	1414.06916765942	10515.4991471976	9776.51803608584	11037.1868201073	-2.63833495666084	1.49935367953841e-12	4.78541587498332e-11	7	29959597	29986163	-	6518	protein_coding	growth arrest-specific 2 like 3 [Source:RGD Symbol;Acc:1594151]	CH
ENSRNOG00000042062	LOC680656	76.7593534350125	175.306016677374	112.031680781501	572.330172918145	638.418720005074	620.706512945878	-2.33022388132658	1.51117266847705e-12	4.81493536461182e-11	5	173139628	173140323	+	693	pseudogene	hypothetical protein LOC680656 [Source:RGD Symbol;Acc:1589420]	-
ENSRNOG00000020345	Slc25a42	193.163647655141	228.149457111224	176.427843750395	552.042349624405	637.118478212803	559.205317167754	-1.54760779099247	1.59867538974973e-12	5.08509056484908e-11	16	20962227	20985225	+	2805	protein_coding	solute carrier family 25, member 42 [Source:RGD Symbol;Acc:1592346]	Mito_carr
ENSRNOG00000019442	Josd2	404.884501635231	808.588517114779	493.997962501106	2267.96508820549	3371.52696735877	2427.01941117003	-2.23987331780511	1.78529588632923e-12	5.66907092040307e-11	1	100473643	100477351	+	850	protein_coding	Josephin domain containing 2 [Source:RGD Symbol;Acc:1307305]	-
ENSRNOG00000030285	Epha3	361.865523336488	568.696073240477	698.654261251564	117.455819069022	70.2130567826354	111.613281226965	2.44132934045346	1.82911585386286e-12	5.79839010526577e-11	11	421135	782954	-	6160	protein_coding	Eph receptor A3 [Source:RGD Symbol;Acc:68389]	Pkinase_Tyr
ENSRNOG00000060614	Pxdn	1191.87875168871	690.319864715211	856.557181408168	256.26724160514	166.430949410691	151.475167379453	2.25248315888657	1.86140713841337e-12	5.89078762469164e-11	6	48866601	48980340	+	4562	protein_coding	peroxidasin homolog (Drosophila) [Source:MGI Symbol;Acc:MGI:1916925]	-
ENSRNOG00000002997	Slc9a3r2	845.196397163544	1387.35000758075	861.85001672068	3416.8965547352	4268.69380402578	3575.04173236167	-1.86341236150928	2.02879162547651e-12	6.40968146767326e-11	10	14003320	14013870	-	2146	protein_coding	solute carrier family 9, subfamily A (NHE3, cation proton antiporter 3), member 3 regulator 2 [Source:RGD Symbol;Acc:620380]	PDZ
ENSRNOG00000018214	Bok	242.087191602732	195.436851128365	333.448624688247	844.614117123606	1181.91978917436	980.602399351194	-1.96370220178151	2.04650991850626e-12	6.45477497023817e-11	9	100829552	100840504	+	1400	protein_coding	BCL2-related ovarian killer [Source:RGD Symbol;Acc:70984]	-
ENSRNOG00000014163	Zfp536	140.866066193924	301.962516764855	161.431477031611	846.749677470316	1560.29015072523	1214.07916110148	-2.58266706513777	2.05570941337898e-12	6.47289342179077e-11	1	93851454	93949187	-	4309	protein_coding	zinc finger protein 536 [Source:RGD Symbol;Acc:1563363]	-
novel.1004	-	3.37403751362692	12.581771531869	14.1142275000316	124.930280282506	106.619826966224	116.168925358678	-3.53520869045492	2.08198973481973e-12	6.54464390635027e-11	4	126884517	126903820	+	1675	-	- && - && -	-
ENSRNOG00000059894	Hmmr	187.259082006294	205.50226835386	226.709779219258	37.3723060674162	10.4019343381682	13.6669323951386	3.31665816780777	2.16761493955943e-12	6.79692626279032e-11	10	25861490	25890639	-	2283	protein_coding	hyaluronan mediated motility receptor (RHAMM) [Source:RGD Symbol;Acc:2805]	-
ENSRNOG00000007110	Ankrd6	1213.80999552729	447.072281765744	702.182818126572	124.930280282506	130.024179227103	82.0015943708315	2.81065045719004	2.16950195097337e-12	6.79692626279032e-11	5	48052401	48194294	-	5592	protein_coding	ankyrin repeat domain 6 [Source:RGD Symbol;Acc:1583731]	-
ENSRNOG00000004699	Fibin	161.953800654092	279.315328007491	186.131375156667	22.4233836404497	39.0072537681308	34.1673309878465	2.72143194127418	2.19283616570003e-12	6.85856186383808e-11	3	101545208	101547478	-	2271	protein_coding	fin bud initiation factor homolog (zebrafish) [Source:RGD Symbol;Acc:1563711]	-
ENSRNOG00000030016	Robo3	6.74807502725385	17.6144801446166	14.9963667187836	96.1002156019274	235.343764401056	148.058434280668	-3.6054678108092	2.20075547381764e-12	6.86810354595402e-11	8	39892792	39907478	-	5682	protein_coding	roundabout, axon guidance receptor, homolog 3 (Drosophila) [Source:RGD Symbol;Acc:1311018]	I-set
ENSRNOG00000023532	4932411E22Rik	4.21754689203366	13.4205563006602	0.882139218751975	138.811422536117	111.820794135308	168.558832873376	-4.49264189115808	2.20321869822171e-12	6.86810354595402e-11	10	76903325	76930631	-	1212	protein_coding	RIKEN cDNA 4932411E22 gene [Source:MGI Symbol;Acc:MGI:3045332]	-
ENSRNOG00000018384	Adam12	250.522285386799	208.018622660234	128.792325937788	25.626724160514	5.2009671690841	13.6669323951386	3.7018751910842	2.23613302656663e-12	6.95912828118369e-11	1	205956342	206282575	-	2996	protein_coding	ADAM metallopeptidase domain 12 [Source:RGD Symbol;Acc:1583652]	-
ENSRNOG00000010736	Pbx4	12.652640676101	17.6144801446166	6.17497453126383	93.9646552552179	136.525388188458	126.419124655032	-3.28625685511789	2.29323661052025e-12	7.12500628492484e-11	16	21303837	21338771	-	1384	protein_coding	pre-B-cell leukemia homeobox 4 [Source:RGD Symbol;Acc:1305100]	PBC
novel.1363	-	1.68701875681346	5.87149338153885	1.76427843750395	79.0157328282514	87.1162000821587	58.084462679339	-4.57985656498303	2.30457618562433e-12	7.14838325127016e-11	8	12492713	12498799	-	1254	-	- && - && -	-
ENSRNOG00000011929	Abcd3	976.783860194995	980.539394716988	1249.99127297155	2596.84138159875	2846.22928328128	2718.58063559965	-1.34754005578301	2.47190412261589e-12	7.65473119623284e-11	2	225335718	225389120	-	3294	protein_coding	ATP-binding cassette, subfamily D (ALD), member 3 [Source:RGD Symbol;Acc:2007]	ABC_tran
ENSRNOG00000019165	Mrpl51	487.548420719091	567.857288471686	477.237317344819	1524.79008755058	1204.02389964297	1334.80373059187	-1.40697747156108	2.47944795191154e-12	7.66542200974631e-11	4	157705790	157708748	+	2366	protein_coding	mitochondrial ribosomal protein L51 [Source:RGD Symbol;Acc:1306686]	-
ENSRNOG00000009431	Tbc1d4	769.280553106939	122.462576243525	470.180203594803	33.1011853739972	26.0048358454205	21.6393096256361	4.07461334225047	2.53274864966903e-12	7.81730575808061e-11	15	85930044	86105273	-	3927	protein_coding	TBC1 domain family, member 4 [Source:RGD Symbol;Acc:1561609]	TBC
ENSRNOG00000024022	Ndfip2	561.777246018883	961.247345034789	770.107537970474	2640.62036870629	2443.15432767726	2531.79922619942	-1.73165892542198	2.55617338285305e-12	7.87662965916973e-11	15	89407426	89458983	+	2110	protein_coding	Nedd4 family interacting protein 2 [Source:RGD Symbol;Acc:1309716]	-
ENSRNOG00000031431	Cdca8	299.44582933439	270.088695550787	274.345297031864	79.0157328282514	79.3147493285326	94.5296157330419	1.73819463487485	2.72765598030964e-12	8.39123723991809e-11	5	142911305	142933526	-	1517	protein_coding	cell division cycle associated 8 [Source:RGD Symbol;Acc:1566306]	-
ENSRNOG00000056550	Epb41l4b	207.503307088056	505.787215581133	292.870220625656	1483.14666078975	1969.8663152906	1881.48102639741	-2.4062767444065	2.92813152638514e-12	8.99320395849601e-11	5	74030882	74191167	-	7297	protein_coding	erythrocyte membrane protein band 4.1 like 4B [Source:RGD Symbol;Acc:1562988]	Band_41
ENSRNOG00000007345	Amot	689.147162158299	408.488182401346	583.094023595056	158.031465656503	107.920068758495	127.55803568796	2.09227586718635	2.96966150859036e-12	9.10582788272345e-11	X	116751230	116792864	-	7271	protein_coding	angiomotin [Source:RGD Symbol;Acc:1564027]	-
ENSRNOG00000059593	Cetn2	756.627912430838	1373.0906665113	870.6714089082	3934.76993881225	3734.29442740239	3458.87280700299	-1.89091133697343	3.00526608274734e-12	9.19994445429271e-11	X	152927718	152932953	-	1276	protein_coding	Centrin 2, isoform CRA_a; Protein Cetn2 [Source:UniProtKB/TrEMBL;Acc:G3V9W0]	-
ENSRNOG00000018170	Slc27a1	774.341609377379	1392.3827161935	1106.20258031498	3631.5203695795	4870.70575384726	3836.99126993516	-1.91450930273672	3.01407560491397e-12	9.2118607598798e-11	16	19999112	20016190	+	3186	protein_coding	solute carrier family 27 (fatty acid transporter), member 1 [Source:RGD Symbol;Acc:620927]	AMP-binding
novel.1021	-	199.911722682395	253.313000174962	212.595551719226	634.261422972721	726.835161879504	583.122448859247	-1.54539481895347	3.04095848611203e-12	9.27888554353566e-11	4	10212406	10252430	-	2124	-	- && sp|Q7TPD2|F185A_MOUSE Protein FAM185A OS=Mus musculus OX=10090 GN=Fam185a PE=2 SV=1 && -	-
ENSRNOG00000022919	Chst8	172.91942257338	46.1331622835195	175.545704531643	2.1355603467095	5.2009671690841	2.27782206585643	5.38925523860018	3.07486363311341e-12	9.36708457989916e-11	1	90542096	90685257	-	2057	protein_coding	carbohydrate (N-acetylgalactosamine 4-0) sulfotransferase 8 [Source:RGD Symbol;Acc:1308979]	-
ENSRNOG00000001414	Serpine1	182.198025735854	400.100334713433	230.238336094266	46.9823276276089	28.6053194299626	25.0560427244207	3.00829919655955	3.08483602219051e-12	9.38220825904858e-11	12	22641104	22651482	+	3063	protein_coding	serpin peptidase inhibitor, clade E (nexin, plasminogen activator inhibitor type 1), member 1 [Source:RGD Symbol;Acc:3249]	Serpin
ENSRNOG00000036661	Rab40b	53.1410908396241	100.654172254952	70.571137500158	324.605172699844	386.171812304495	313.200534055259	-2.18941172000583	3.1172996047082e-12	9.46557667653292e-11	10	110557729	110585376	-	1882	protein_coding	Rab40b, member RAS oncogene family [Source:RGD Symbol;Acc:1305663]	Ras
ENSRNOG00000057569	Ahnak	8440.99834971616	14172.946238266	10877.6587064306	36365.3893639427	33515.032437578	36613.7118865763	-1.66890407183408	3.12554064520965e-12	9.47524336375449e-11	1	225184939	225215015	+	17602	protein_coding	AHNAK nucleoprotein (desmoyokin) [Source:MGI Symbol;Acc:MGI:1316648]	-
ENSRNOG00000025302	Cdca2	171.232403816566	109.880804711656	169.370730000379	24.5589439871592	13.0024179227103	9.11128826342573	3.25976306559826	3.236209243512e-12	9.79489178953106e-11	15	44365405	44411004	-	3647	protein_coding	cell division cycle associated 2 [Source:RGD Symbol;Acc:1311003]	-
ENSRNOG00000031743	Gbp2	1941.75858909229	4170.43787043017	1554.32930344098	432.450970208673	443.38245116442	390.646484294378	2.59785331138714	3.31112974116641e-12	1.00054288256375e-10	2	248276709	248293784	+	2481	protein_coding	guanylate binding protein 2, interferon-inducible [Source:RGD Symbol;Acc:621810]	-
novel.1031	-	0	1.67756953758253	0.882139218751975	66.2023707479944	150.828047903439	78.5848612720469	-6.84736036023796	3.31729389897971e-12	1.00054288256375e-10	4	118122770	118130144	-	1063	-	- && sp|P46935|NEDD4_MOUSE E3 ubiquitin-protein ligase NEDD4 OS=Mus musculus OX=10090 GN=Nedd4 PE=1 SV=3 && -	-
ENSRNOG00000008666	Etl4	927.016806868997	531.789543413662	1380.54787734684	192.200431203855	122.222728473476	133.252590852601	2.66346977568864	3.32592292723245e-12	1.00054288256375e-10	17	87274944	87681317	+	7413	protein_coding	enhancer trap locus 4 [Source:RGD Symbol;Acc:1563437]	-
ENSRNOG00000000307	Mical1	808.081984513648	1098.80804711656	793.925296876778	2529.5712306774	4190.67929648952	3135.42207365138	-1.86732936746873	3.33245523044663e-12	1.00054288256375e-10	20	46199981	46211930	+	3536	protein_coding	microtubule associated monooxygenase, calponin and LIM domain containing 1 [Source:RGD Symbol;Acc:1309386]	CH
ENSRNOG00000009620	Cybrd1	862.066584731679	442.878357921788	769.225398751722	174.048168256824	124.823212058018	134.391501885529	2.25763036472111	3.33247269132523e-12	1.00054288256375e-10	3	57718364	57746097	+	3905	protein_coding	cytochrome b reductase 1 [Source:RGD Symbol;Acc:1305740]	Cytochrom_B561
ENSRNOG00000014969	Lzts2	1063.66532617089	935.24501720226	965.060305314661	2279.71067011239	3363.72551660514	2842.72193818883	-1.51735004903572	3.38818208437836e-12	1.01564146161326e-10	1	264768105	264776616	+	2751	protein_coding	leucine zipper, putative tumor suppressor 2 [Source:RGD Symbol;Acc:1359249]	Fez1
ENSRNOG00000000168	Gatm	588.769546127898	2315.04596186389	950.063938595877	11190.3362167578	9978.05551388785	10883.433830662	-3.05599090077921	3.40321589264727e-12	1.0185183665934e-10	3	114711562	114728410	-	2528	protein_coding	glycine amidinotransferase (L-arginine:glycine amidinotransferase) [Source:RGD Symbol;Acc:71090]	-
novel.57	-	30.3663376226423	38.5840993643982	52.9283531251185	274.41950455217	426.479307864897	181.086854235586	-2.8552728888234	3.51864325550291e-12	1.0513840732352e-10	1	135331970	135336353	+	4302	-	- && - && -	-
ENSRNOG00000019518	Pde4c	23.6182625953885	88.911185491874	21.1713412500474	357.706358073841	748.939272348111	839.377431268095	-3.86208685054592	3.57190000352772e-12	1.06559787525624e-10	16	20442609	20460959	-	2161	protein_coding	phosphodiesterase 4C, cAMP-specific [Source:RGD Symbol;Acc:727918]	-
ENSRNOG00000039315	LOC499781	66.6372408941318	85.556046416709	85.5675042189416	292.571767499201	481.08946314028	300.672512693049	-2.1747092827669	3.94839836909114e-12	1.17604520580163e-10	3	11813575	11820549	-	1706	protein_coding	similar to CG17122-PA [Source:RGD Symbol;Acc:1560002]	-
ENSRNOG00000011599	Gldc	8.43509378406731	7.54906291912138	9.70353140627173	108.913577682184	91.0169254589718	63.7790178439801	-3.36180174930961	3.99961939775952e-12	1.18941062566706e-10	1	248297331	248377093	-	3787	protein_coding	glycine dehydrogenase (decarboxylating) [Source:RGD Symbol;Acc:1308660]	Beta_elim_lyase
ENSRNOG00000003349	Col23a1	23.6182625953885	10.0654172254952	15.8785059375356	167.641487216696	101.41885979714	242.58805001371	-3.36911398195722	4.16085948512067e-12	1.23539940497204e-10	10	36741434	37028367	+	2733	protein_coding	collagen, type XXIII, alpha 1 [Source:RGD Symbol;Acc:727898]	Collagen
ENSRNOG00000053040	AC094643.2	444.529442420347	422.747523470797	412.841154375924	1072.05129404817	1471.8737088508	1089.9378585123	-1.50468116510628	4.5824398219907e-12	1.35841788077525e-10	7	11181386	11182279	+	894	protein_coding	LOC100125365 protein [Source:UniProtKB/TrEMBL;Acc:Q5U2N5]	-
ENSRNOG00000052758	Fam49a	905.085563030422	561.985795090147	1279.10186719036	199.674892417338	162.530224033878	190.198142499012	2.31273317659139	4.60434648660776e-12	1.36275563075192e-10	6	37555182	37665064	+	5252	protein_coding	Family with sequence similarity 49, member A; Protein Fam49a; Putative uncharacterized protein RGD1305961_predicted [Source:UniProtKB/TrEMBL;Acc:B0BN65]	-
ENSRNOG00000053812	Selenbp1	2.53052813522019	2.51635430637379	4.41069609375988	158.031465656503	45.5084627294859	82.0015943708315	-4.92391579189666	4.61289698837305e-12	1.36313288765251e-10	2	196105569	196113149	-	2011	protein_coding	selenium binding protein 1 [Source:EntrezGene;Acc:140927]	-
ENSRNOG00000048088	Mest	471.521742529363	707.934344859827	383.730560157109	128.13362080257	110.520552343037	120.724569490391	2.12011408493451	4.637751916909e-12	1.3683194041463e-10	4	58053041	58063138	+	999	protein_coding	mesoderm specific transcript [Source:RGD Symbol;Acc:1594589]	Abhydrolase_1
ENSRNOG00000026870	Clic6	337.403751362692	170.273308064627	673.072223907757	28.8300646805782	41.6077373526728	37.5840640866311	3.45277298637912	4.75596767114142e-12	1.39895949412088e-10	11	32655616	32699382	+	3644	protein_coding	chloride intracellular channel 6 [Source:RGD Symbol;Acc:727938]	-
ENSRNOG00000017133	LOC306766	740.60123424111	1279.98555717547	703.064957345324	3899.53319309154	3539.25815856173	3226.53495628564	-1.96923595627961	4.75653695092073e-12	1.39895949412088e-10	17	10586043	10598629	+	2354	protein_coding	hypothetical LOC306766 [Source:RGD Symbol;Acc:1359256]	-
ENSRNOG00000013825	Rap1gap	972.566313302961	777.553480669502	1165.30590797136	2598.97694194546	4085.35971131556	3603.51450818488	-1.8191128286115	4.97188168983096e-12	1.46000318901227e-10	5	156026911	156074395	+	3331	protein_coding	Rap1 GTPase-activating protein [Source:RGD Symbol;Acc:1309908]	-
ENSRNOG00000026143	Ckap2l	100.377616030401	96.4602484109954	104.974567031485	16.0167026003212	13.0024179227103	9.11128826342573	2.98110281498121	5.00337644822947e-12	1.46695239057244e-10	3	121796238	121822436	-	2449	protein_coding	cytoskeleton associated protein 2-like [Source:RGD Symbol;Acc:1590645]	-
ENSRNOG00000060773	Sertad4	497.670533259971	318.738212140681	694.243565157804	102.506896642056	71.5132985749064	101.363081930611	2.45311923718776	5.52251192960557e-12	1.61500853518622e-10	13	111574609	111581019	-	2927	protein_coding	SERTA domain containing 4 [Source:MGI Symbol;Acc:MGI:2443496]	-
ENSRNOG00000007779	Kank4	383.796767175063	1022.47863315655	674.836502345261	3386.99870988126	4204.9819562045	3460.01171803592	-2.40881199862206	5.52559632268142e-12	1.61500853518622e-10	5	117376423	117440254	-	4751	protein_coding	KN motif and ankyrin repeat domains 4 [Source:RGD Symbol;Acc:1307635]	-
ENSRNOG00000052498	Grb14	173.762931951787	381.647069800025	265.523904844345	1269.5906261188	1682.51287919871	1095.63241367694	-2.30151453960207	5.56974158052386e-12	1.62537552197998e-10	3	50937669	51054378	-	1617	protein_coding	growth factor receptor bound protein 14 [Source:RGD Symbol;Acc:61869]	-
ENSRNOG00000019486	Trpv1	31.209847001049	46.1331622835195	39.6962648438389	149.489224269665	318.559239106401	277.894292034485	-2.67062328246703	5.88675303680111e-12	1.71521490115815e-10	10	59799123	59824674	+	3507	protein_coding	transient receptor potential cation channel, subfamily V, member 1 [Source:RGD Symbol;Acc:628841]	Ion_trans
ENSRNOG00000019100	Kif2c	180.51100697904	133.366778237811	187.013514375419	36.3045258940615	26.0048358454205	33.0284199549183	2.38743855309932	6.00644720420968e-12	1.74737249023088e-10	5	136027934	136053210	-	2901	protein_coding	kinesin family member 2C [Source:RGD Symbol;Acc:620239]	Kinesin
ENSRNOG00000004344	Zdhhc3	809.769003270462	952.859497346876	829.210865626857	2058.68017422796	1985.46921679786	1891.73122569377	-1.1954604961992	6.13647105491392e-12	1.78243077850872e-10	8	132160172	132189388	-	3047	protein_coding	zinc finger, DHHC-type containing 3 [Source:RGD Symbol;Acc:1309041]	-
novel.1041	-	7.59158440566058	15.0981258382428	7.0571137500158	183.658189817017	65.0120896135513	201.587252828294	-3.91929756488834	6.51167173730134e-12	1.88848560368948e-10	4	159193241	159194566	-	1326	-	- && - && -	-
ENSRNOG00000009058	Spata21	4.21754689203366	18.4532649134078	14.9963667187836	115.320258722313	276.951501753729	150.336256346524	-3.84779451865058	6.7334966325563e-12	1.94979999089555e-10	5	159612762	159638076	+	2551	protein_coding	spermatogenesis associated 21 [Source:RGD Symbol;Acc:1302954]	-
ENSRNOG00000007338	Fbln2	1325.15323347697	842.978692635221	964.178166095909	3137.13814931625	2995.75708939244	3441.78914150907	-1.61200756662343	7.0336844180956e-12	2.0335814440281e-10	4	122835436	122895121	+	4309	protein_coding	fibulin 2 [Source:RGD Symbol;Acc:628685]	EGF_CA
ENSRNOG00000014343	Anln	216.78191025053	255.829354481336	214.35983015673	38.440086240771	7.80145075362616	12.5280213622104	3.52894143496781	7.30044956386361e-12	2.10745643419083e-10	8	23337621	23390773	-	3460	protein_coding	anillin, actin binding protein [Source:RGD Symbol;Acc:1561367]	-
ENSRNOG00000008016	Ckap4	2976.74459639735	1612.9831103856	2918.99867485029	656.68480661317	691.728633488186	612.73413571538	1.93695575979652	8.01773714405365e-12	2.3109585445207e-10	7	24939498	24947595	+	2548	protein_coding	cytoskeleton-associated protein 4 [Source:RGD Symbol;Acc:1311989]	-
ENSRNOG00000035583	Mir3546	3.37403751362692	11.7429867630777	9.70353140627173	68.3379310947039	210.639170347906	141.224968083099	-4.08043129673859	8.60314966298444e-12	2.47588339379437e-10	15	33613435	33613550	+	116	miRNA	microRNA 3546 [Source:RGD Symbol;Acc:4888611]	-
ENSRNOG00000011427	Hr	440.311895528314	282.670467082656	628.083123751406	1733.00722135476	2421.05021720865	2036.37292687565	-2.19605948786529	8.84368442151532e-12	2.54120287786947e-10	15	52241801	52261276	+	6044	protein_coding	hair growth associated [Source:RGD Symbol;Acc:620634]	JmjC
ENSRNOG00000016316	Mcm2	729.635612321822	580.439060003555	704.829235782828	257.335021778494	204.137961386551	239.171316914925	1.52240863946364	8.92664021964498e-12	2.56111186087364e-10	4	120825699	120840111	-	3261	protein_coding	minichromosome maintenance complex component 2 [Source:RGD Symbol;Acc:1305577]	MCM
ENSRNOG00000060728	Tuba1a	8050.45350751384	15504.0976663377	9628.54957267781	40616.2222340679	47851.4984391583	39054.3982301415	-1.94221764366777	9.75494761729789e-12	2.79447926009291e-10	7	140637287	140640953	-	1617	protein_coding	Tubulin alpha-1A chain [Source:UniProtKB/Swiss-Prot;Acc:P68370]	Tubulin
ENSRNOG00000011189	Acy1	655.40678702203	1094.6141232726	667.779388595245	2569.07909709153	3376.72793452785	2873.47253607789	-1.86677479518429	9.77172187604432e-12	2.79501082973573e-10	8	115134765	115140080	-	1576	protein_coding	aminoacylase 1 [Source:RGD Symbol;Acc:2030]	Peptidase_M20
ENSRNOG00000052354	Arhgef40	1886.08697011745	2178.32404455091	1829.5567396916	4380.03427110118	5096.94782570242	4358.61252301628	-1.23094975075574	1.00346784500153e-11	2.86584909696703e-10	15	28377996	28403090	+	6118	protein_coding	Rho guanine nucleotide exchange factor (GEF) 40 [Source:MGI Symbol;Acc:MGI:2685515]	RhoGEF
ENSRNOG00000009481	Ddhd1	259.800888549273	484.817596361351	322.862954063223	1230.08275970467	1405.56137744498	1335.9426416248	-1.895280137736	1.0481721059416e-11	2.9845099587243e-10	15	19965187	20032191	-	3406	protein_coding	DDHD domain containing 1 [Source:RGD Symbol;Acc:1308576]	-
ENSRNOG00000018630	Gapdh	7325.87895146246	7612.81056154952	6379.63083001428	17089.8216745428	20874.0817331191	15836.5579128668	-1.33548577332106	1.04820259025385e-11	2.9845099587243e-10	4	157676595	157679962	-	1002	protein_coding	glyceraldehyde-3-phosphate dehydrogenase [Source:RGD Symbol;Acc:2661]	-
ENSRNOG00000002711	Nuf2	250.522285386799	195.436851128365	312.277283438199	61.9312500545754	57.2106388599251	58.084462679339	2.09583101374953	1.07650379360695e-11	3.05593849983457e-10	13	87818391	87847263	-	1890	protein_coding	NUF2, NDC80 kinetochore complex component [Source:RGD Symbol;Acc:1307952]	-
ENSRNOG00000012722	Ppdpf	924.486278733777	904.209980756983	883.903497189479	2100.32360098879	3007.45926552288	2280.09988792229	-1.44519243344738	1.07692232548224e-11	3.05593849983457e-10	3	176691329	176692271	+	660	protein_coding	pancreatic progenitor cell differentiation and proliferation factor [Source:RGD Symbol;Acc:1310660]	-
ENSRNOG00000024250	Wwc3	668.902937076538	577.922705697181	666.897249376493	1715.92273858108	1399.06016848362	1566.0026702763	-1.29077820264025	1.07818273199394e-11	3.05593849983457e-10	X	24891156	24988741	+	6118	protein_coding	WWC family member 3 [Source:RGD Symbol;Acc:1560666]	-
ENSRNOG00000025332	Cd109	232.808588440258	270.927480319578	346.680712969526	61.9312500545754	24.7045940531495	51.2509964817697	2.61586740936482	1.09289441441841e-11	3.09295722872037e-10	8	85951191	86065409	+	5267	protein_coding	CD109 molecule [Source:RGD Symbol;Acc:1311287]	A2M_comp
ENSRNOG00000019843	St3gal3	231.965079061851	215.567685579355	252.291816563065	593.68577638524	569.505905014709	585.400270925103	-1.32154145283449	1.10382821297681e-11	3.11918877377385e-10	5	136766208	136965191	-	1207	protein_coding	ST3 beta-galactoside alpha-2,3-sialyltransferase 3 [Source:RGD Symbol;Acc:68414]	Glyco_transf_29
ENSRNOG00000046955	Cbx6	946.417522572352	962.924914572372	1056.80278406487	2074.69687682828	2120.69436319404	2285.79444308693	-1.1277376147399	1.1104451728327e-11	3.13316119171997e-10	7	121050302	121058029	-	3065	protein_coding	chromobox homolog 6 [Source:RGD Symbol;Acc:1307314]	Chromo
ENSRNOG00000016423	Tacc1	2797.92060817513	3652.06888331717	2814.90624703755	8278.49968401937	7152.63009928291	8544.11056902748	-1.37171615109502	1.11542024639504e-11	3.14246591221221e-10	16	71629525	71681126	+	7668	protein_coding	transforming, acidic coiled-coil containing protein 1 [Source:RGD Symbol;Acc:1303120]	-
ENSRNOG00000016281	Col4a1	8992.65348319416	6285.01427255294	7953.36719626781	21003.2360098879	21925.9773430663	18870.6169045876	-1.41154677549785	1.12108000315907e-11	3.15366874762539e-10	16	83522162	83632153	+	6579	protein_coding	collagen, type IV, alpha 1 [Source:RGD Symbol;Acc:1307148]	Collagen
ENSRNOG00000018231	Nacc2	326.438129443405	342.224185666836	305.220169688183	1534.40010911077	817.852087338475	1306.33095476866	-1.90990113463184	1.13037413785681e-11	3.17073843186618e-10	3	3510041	3574787	-	4321	protein_coding	NACC family member 2, BEN and BTB (POZ) domain containing [Source:RGD Symbol;Acc:1309292]	BTB
ENSRNOG00000028137	Mki67	1250.08089879878	789.29646743258	1321.44454969046	319.26627183307	161.229982241607	218.670918322217	2.26315558292313	1.13053283826347e-11	3.17073843186618e-10	1	207993895	208020454	-	9880	protein_coding	marker of proliferation Ki-67 [Source:RGD Symbol;Acc:1305476]	FHA
ENSRNOG00000012787	Tmem164	753.253874917211	730.581533617191	823.918030314345	333.147414086682	269.150051000102	294.977957528408	1.3615213236005	1.15221894242742e-11	3.22672972890548e-10	X	113948654	114110062	+	5335	protein_coding	transmembrane protein 164 [Source:RGD Symbol;Acc:1563286]	-
ENSRNOG00000008765	Zfhx4	691.67769029352	397.583980407059	588.386858907567	148.42144409631	72.8135403671775	92.2517936671855	2.41618175780709	1.18291633136259e-11	3.30775186090719e-10	2	98423569	98610368	-	13927	protein_coding	zinc finger homeobox 4 [Source:RGD Symbol;Acc:1563022]	Homeobox
ENSRNOG00000051688	Syt15	6.74807502725385	3.35513907516506	7.0571137500158	57.6601293611564	76.7142657439905	92.2517936671855	-3.72557603100938	1.19030629138132e-11	3.32345579270178e-10	16	10554136	10564927	+	4040	protein_coding	synaptotagmin XV [Source:RGD Symbol;Acc:727964]	C2
ENSRNOG00000018991	Gsn	5227.22761798651	11872.1596174716	4744.14471844812	43948.7641551081	38830.4208843819	36642.1846623995	-2.45077341945319	1.20498200459799e-11	3.35942527621179e-10	3	14467330	14508911	+	2668	protein_coding	gelsolin [Source:RGD Symbol;Acc:1303089]	-
ENSRNOG00000010274	Smc4	1207.90542987844	884.079146305993	1305.56604375292	398.282004661321	260.048358454205	282.449936166198	1.85121278166164	1.22035379524995e-11	3.39722560980801e-10	2	165601007	165629415	+	4241	protein_coding	structural maintenance of chromosomes 4 [Source:RGD Symbol;Acc:1306680]	SMC_N
ENSRNOG00000002180	Tbc1d1	957.38314449164	774.198341594337	1076.20984687741	298.97844853933	270.450292792373	356.479153306532	1.59975093513689	1.26530371393777e-11	3.51713131760001e-10	14	45598743	45797887	-	5822	protein_coding	TBC1 (tre-2/USP6, BUB2, cdc16) domain family, member 1 [Source:RGD Symbol;Acc:1304562]	TBC
ENSRNOG00000025689	Abhd1	135.805009923484	154.336397457593	164.077894687867	444.196552115575	595.51074086013	425.952726315153	-1.68935451690994	1.26907703426505e-11	3.52239381288233e-10	6	26784058	26792808	-	5126	protein_coding	abhydrolase domain containing 1 [Source:RGD Symbol;Acc:1310988]	Abhydrolase_1
ENSRNOG00000004783	Fam171b	297.758810577576	231.504596186389	102.328149375229	21.355603467095	7.80145075362616	21.6393096256361	3.62423841991616	1.28304353652926e-11	3.55589062971534e-10	3	71210301	71262615	+	2605	protein_coding	family with sequence similarity 171, member B [Source:RGD Symbol;Acc:1562526]	-
ENSRNOG00000042041	Gal3st1	88.5684847327068	352.289602892331	184.367096719163	1398.79202709472	2255.91950959023	1540.94662755188	-3.05461922945399	1.28527478846503e-11	3.55681287472559e-10	14	84231639	84247369	+	1938	protein_coding	galactose-3-O-sulfotransferase 1 [Source:RGD Symbol;Acc:1583379]	-
ENSRNOG00000048043	F2r	3102.42749377996	583.79419907872	4168.98994782183	207.149353630821	152.12828969571	226.643295552715	3.74440790600579	1.34471955083725e-11	3.71582902432683e-10	2	26118760	26135340	-	3422	protein_coding	coagulation factor II (thrombin) receptor [Source:RGD Symbol;Acc:2586]	7tm_1
ENSRNOG00000039976	Ptk7	1526.75197491618	409.326967170137	1377.90145969059	131.336961322634	128.723937434832	148.058434280668	3.02131428741893	1.35797580589793e-11	3.74693324351954e-10	9	16702460	16729030	+	2337	protein_coding	protein tyrosine kinase 7 [Source:RGD Symbol;Acc:1310472]	Pkinase_Tyr
ENSRNOG00000021729	Iqub	32.0533563794558	22.6471887573641	14.9963667187836	129.201400975925	209.338928555635	145.780612214812	-2.79306655518374	1.38421716373293e-11	3.81372184743182e-10	4	51482170	51586881	-	3033	protein_coding	IQ motif and ubiquitin domain containing [Source:RGD Symbol;Acc:4145674]	-
ENSRNOG00000048980	Gng2	2004.17828309439	3394.56195929825	1856.90305547291	9630.30938348648	8857.24708895023	8279.88320938813	-1.88327203967157	1.41374731720102e-11	3.88936211274024e-10	15	4850122	4853555	+	3434	protein_coding	guanine nucleotide binding protein (G protein), gamma 2 [Source:RGD Symbol;Acc:69268]	-
ENSRNOG00000053200	Dock10	557.559699126849	962.08612980358	677.482920001517	2460.16551940934	2289.72579618928	2438.40852149931	-1.71000928188123	1.46293002260583e-11	4.01836595829504e-10	9	86312501	86571765	-	7909	protein_coding	dedicator of cytokinesis 10 [Source:MGI Symbol;Acc:MGI:2146320]	Ded_cyto
ENSRNOG00000014504	Il1r1	467.304195637329	820.331503877857	461.358811407283	131.336961322634	70.2130567826354	120.724569490391	2.43702485038437	1.46492871604778e-11	4.01836595829504e-10	9	46962288	47036670	+	3951	protein_coding	interleukin 1 receptor, type I [Source:RGD Symbol;Acc:2892]	TIR
ENSRNOG00000009899	Skil	393.075370337537	343.062970435627	449.008862344755	72.6090517881229	40.3074955604018	103.640903996468	2.44755957288395	1.51319725106737e-11	4.1447003653139e-10	2	115866701	115891097	-	2528	protein_coding	SKI-like proto-oncogene [Source:RGD Symbol;Acc:621399]	-
ENSRNOG00000002217	Plac8	404.884501635231	611.474096448832	214.35983015673	66.2023707479944	37.7070119758598	56.9455516464108	2.93193081743249	1.53688759057262e-11	4.2034436510041e-10	14	10692764	10714524	+	733	protein_coding	placenta-specific 8 [Source:RGD Symbol;Acc:1308102]	-
ENSRNOG00000002139	RGD1311575	215.094891493716	431.974155927501	306.984448125687	1404.13092796149	1144.2127771985	1240.27411485883	-1.98959987605931	1.53934426688998e-11	4.20402548690725e-10	14	33649637	33677031	-	6775	protein_coding	hypothetical LOC289568 [Source:RGD Symbol;Acc:1311575]	-
ENSRNOG00000021814	Tnfrsf25	107.125691057655	167.756953758253	140.260135781564	452.738793502413	1347.05049679278	927.073580803568	-2.71502616640964	1.70749008052049e-11	4.65645220648493e-10	5	169288871	169293137	+	1626	protein_coding	tumor necrosis factor receptor superfamily, member 25 [Source:RGD Symbol;Acc:1598206]	Death
ENSRNOG00000038951	Cox17	280.045113631035	475.590963904647	385.494838594613	1155.33814756984	1480.9754013967	1259.63560241861	-1.77126514928633	1.74455507242693e-11	4.75061617469745e-10	11	64962666	64968437	-	422	protein_coding	COX17 cytochrome c oxidase copper chaperone [Source:RGD Symbol;Acc:620548]	-
ENSRNOG00000017488	Snx24	474.052270664583	546.887669251904	583.976162813808	1299.48847097273	1230.02873548839	1248.24649208932	-1.23525530012838	1.7970294333517e-11	4.88640731986125e-10	18	48201728	48355699	+	2189	protein_coding	sorting nexin 24 [Source:RGD Symbol;Acc:1306864]	PX
ENSRNOG00000002826	Hsd17b7	118.934822355349	60.392503352971	133.203022031548	492.246659916539	492.791639270719	464.675701434712	-2.21440052052626	1.83378165762515e-11	4.97911584863873e-10	13	88288046	88307988	-	3940	protein_coding	hydroxysteroid (17-beta) dehydrogenase 7 [Source:RGD Symbol;Acc:2837]	adh_short
ENSRNOG00000024930	Smim19	652.032749508403	698.707712403123	605.147504063855	1438.29989350885	1487.47661035805	1405.41621463342	-1.1467502542548	1.84134530455592e-11	4.99241740678077e-10	16	74408183	74422215	+	2475	protein_coding	small integral membrane protein 19 [Source:RGD Symbol;Acc:2318364]	-
ENSRNOG00000012622	Mmp15	919.425222463337	3266.22788967318	1630.19327625365	11667.6339542473	16288.1289317791	12647.6070206678	-2.80350827211464	1.85704816374087e-11	5.0277163797233e-10	19	10079765	10101451	-	4005	protein_coding	matrix metallopeptidase 15 [Source:RGD Symbol;Acc:1308937]	Hemopexin
ENSRNOG00000046094	LOC100911730	80.1333909486394	101.492957023743	84.6853650001896	997.306681913335	1257.33381312608	276.755381001556	-3.24843974735479	1.89878767052857e-11	5.1333025984636e-10	1	214446659	214450666	+	1642	protein_coding	CD151 antigen-like [Source:RGD Symbol;Acc:6491394]	Tetraspannin
ENSRNOG00000009460	Pdzd8	565.994792910917	548.565238789487	643.961629688942	1548.28125136439	1269.03598925652	1476.02869867497	-1.28817294498648	1.9433783051336e-11	5.24628134678357e-10	1	280458041	280515650	-	7183	protein_coding	PDZ domain containing 8 [Source:RGD Symbol;Acc:1308622]	C1_1
ENSRNOG00000011501	Atp1b3	4294.30624546867	3665.48943961783	2962.22349656913	10012.5746855475	10513.7551323035	8864.1445692803	-1.42806466279219	1.97938501571586e-11	5.33579543445132e-10	8	104190032	104221342	-	1818	protein_coding	ATPase, Na+/K+ transporting, beta 3 polypeptide [Source:RGD Symbol;Acc:2172]	-
ENSRNOG00000049484	Atp9a	682.399087131045	669.350245495429	835.385840158121	2044.79903197434	1668.21021948373	1833.64676301443	-1.34292375594711	1.9855088014982e-11	5.34461313161907e-10	3	165412803	165477771	-	2424	protein_coding	ATPase, class II, type 9A [Source:RGD Symbol;Acc:621421]	E1-E2_ATPase
ENSRNOG00000012906	Bcas1	437.781367393093	2090.25164382783	873.317826564455	10427.9411729825	10941.5346819607	9064.59291107567	-3.16147079425195	2.07030768688161e-11	5.56488013109425e-10	3	167957994	168033457	-	2810	protein_coding	breast carcinoma amplified sequence 1 [Source:RGD Symbol;Acc:628644]	-
ENSRNOG00000010282	Ninj2	37.1144126498962	16.7756953758253	30.8748726563191	202.878232937402	137.825629980729	192.475964564868	-2.65506251095224	2.07787615367408e-11	5.57722202565672e-10	4	152630469	152733633	+	1625	protein_coding	ninjurin 2 [Source:RGD Symbol;Acc:620552]	-
ENSRNOG00000003718	Ambn	244190.903992478	5786.77611989093	272327.844638579	335.282974433391	2058.28275716503	380.396284998024	7.55691907578368	2.12123759570655e-11	5.6854629979345e-10	14	21240398	21252538	-	1410	protein_coding	ameloblastin [Source:RGD Symbol;Acc:2101]	-
ENSRNOG00000045913	Prdm16	173.762931951787	257.506924018918	241.706145938041	663.091487653299	726.835161879504	646.901466703227	-1.59758353724873	2.16923671295454e-11	5.80580711674334e-10	5	171662277	171710316	-	8122	protein_coding	PR domain containing 16 [Source:RGD Symbol;Acc:2324431]	zf-C2H2
ENSRNOG00000015529	Cdca3	269.923001090154	355.644741967496	350.209269844534	90.7613147351536	46.8087045217569	77.4459502391187	2.17608240587798	2.23663161428862e-11	5.97764526300961e-10	4	157348020	157351604	+	1492	protein_coding	cell division cycle associated 3 [Source:RGD Symbol;Acc:1359093]	-
ENSRNOG00000005659	Aurkb	391.388351580723	265.05598693804	355.502105157046	62.9990302279302	15.6029015072523	45.5564413171286	3.0169745847815	2.28001767323623e-11	6.08491896126507e-10	10	55626741	55634991	+	4404	protein_coding	aurora kinase B [Source:RGD Symbol;Acc:621625]	Pkinase
ENSRNOG00000008001	Rab3b	92.7860316247404	707.934344859827	73.2175551564139	7.47446121348324	3.90072537681308	5.69455516464108	5.66835643902423	2.28597993511217e-11	6.09215278582169e-10	5	128501847	128568188	+	1149	protein_coding	RAB3B, member RAS oncogene family [Source:RGD Symbol;Acc:620922]	Ras
ENSRNOG00000029401	Actg2	91.099012867927	109.042019942864	153.492224062844	383.333082234355	457.685110879401	476.064811763994	-1.89751981182038	2.32030225494618e-11	6.17483845829784e-10	4	115215060	115239723	-	1420	protein_coding	actin, gamma 2, smooth muscle, enteric [Source:RGD Symbol;Acc:2027]	Actin
ENSRNOG00000023093	Mis18bp1	131.58746303145	106.525665636491	122.617351406525	24.5589439871592	20.8038686763364	15.944754460995	2.55450925674468	2.33773691447275e-11	6.21241150250311e-10	6	86879719	86924146	-	3690	protein_coding	MIS18 binding protein 1 [Source:RGD Symbol;Acc:1594757]	-
ENSRNOG00000020140	Pigq	900.868016138389	1132.35943786821	1015.34224078352	2303.20183392619	2569.27778152755	2305.15593064671	-1.23524564423192	2.35358803049577e-11	6.24567588545866e-10	10	15289536	15305549	-	3002	protein_coding	phosphatidylinositol glycan anchor biosynthesis, class Q [Source:RGD Symbol;Acc:1359535]	-
ENSRNOG00000058202	Ppp2r2c	28.6793188658289	132.52799346902	110.267402343997	1037.88232850082	615.014367744195	937.323780099922	-3.25457685000078	2.40732801666769e-11	6.37924899466326e-10	14	78679214	78902063	-	1650	protein_coding	protein phosphatase 2, regulatory subunit B, gamma [Source:RGD Symbol;Acc:620920]	-
ENSRNOG00000000436	Egfl8	1315.03112093609	4077.33276109434	2328.84753750521	12673.4828775475	18352.9128979055	15458.4394499347	-2.58983818804355	2.49075405255588e-11	6.59099960093707e-10	20	4378206	4380600	-	1378	protein_coding	EGF-like-domain, multiple 8 [Source:RGD Symbol;Acc:1549706]	EGF_CA
ENSRNOG00000042056	Syce3	8.43509378406731	35.2289602892331	11.4678098437757	206.081573457466	249.646424116037	166.28101080752	-3.49328648032437	2.52674226749679e-11	6.67680061799046e-10	7	130360517	130368819	-	704	protein_coding	synaptonemal complex central element protein 3 [Source:RGD Symbol;Acc:1586367]	-
ENSRNOG00000025142	Mex3b	248.835266629986	271.76626508837	344.03429531327	89.6935345617989	75.4140239517195	68.334661975693	1.88722669425375	2.61001559376995e-11	6.88713269708168e-10	1	144831523	144835747	+	3390	protein_coding	mex-3 RNA binding family member B [Source:RGD Symbol;Acc:1306790]	KH_1
ENSRNOG00000019458	Shpk	180.51100697904	342.224185666836	220.534804687994	822.190733483156	1209.22486681205	1062.60399372203	-2.05706485108525	2.71966589990746e-11	7.16637702317388e-10	10	59765171	59789731	+	2992	protein_coding	sedoheptulokinase [Source:RGD Symbol;Acc:1308004]	FGGY_N
ENSRNOG00000017397	Upf3a	540.689511558715	660.962397807516	508.99432921989	1413.74094952169	1778.73077182676	1431.61116839077	-1.43421384910512	2.73418528348142e-11	7.19451703455399e-10	16	81521074	81532575	+	1575	protein_coding	UPF3 regulator of nonsense transcripts homolog A (yeast) [Source:RGD Symbol;Acc:1308778]	-
ENSRNOG00000006143	Ngly1	716.982971645721	993.121166248857	858.321459845672	2115.27252341576	2168.80330950807	2166.20878462947	-1.32844581361304	2.79108893745166e-11	7.33394828094766e-10	15	10405164	10455956	-	2451	protein_coding	N-glycanase 1 [Source:RGD Symbol;Acc:1308518]	Transglut_core
ENSRNOG00000047314	Tk1	550.811624099595	551.081593095861	561.922682345008	118.523599242377	101.41885979714	195.892697663653	1.99876578068754	2.83346972510216e-11	7.43488169464831e-10	10	106817601	106828884	-	2218	protein_coding	thymidine kinase 1, soluble [Source:RGD Symbol;Acc:621014]	TK
ENSRNOG00000030628	Eif4a1	6834.11298385134	7096.1191439741	6770.41850392141	3503.38674877693	3354.62382405925	2991.91928350242	1.07148382857165	2.85771587063831e-11	7.48801494215507e-10	10	56271257	56276764	-	1770	protein_coding	eukaryotic translation initiation factor 4A1 [Source:RGD Symbol;Acc:735141]	DEAD
ENSRNOG00000010663	Col6a5	438.6248767715	926.018384745556	972.117419064677	133.472521669344	101.41885979714	178.80903216973	2.49647004317599	2.94195841497891e-11	7.69798755651256e-10	8	114529016	114617466	-	7928	protein_coding	collagen, type VI, alpha 5 [Source:RGD Symbol;Acc:1565804]	VWA
ENSRNOG00000061050	Mboat2	374.518164012589	572.889997084434	306.984448125687	1490.62112200323	1514.78168799575	1449.83374491762	-1.82824669437689	3.43820459159846e-11	8.9839278972939e-10	6	44009872	44131387	+	2838	protein_coding	Membrane-bound O-acyltransferase domain-containing protein 2 [Source:UniProtKB/Swiss-Prot;Acc:Q3T1J2]	MBOAT
ENSRNOG00000012684	Bloc1s2	420.911179824959	919.308106595226	482.53015265733	2611.79030402572	2717.50534584644	2605.82844333976	-2.12201356000201	3.62476806582472e-11	9.45822140852731e-10	1	263913854	263920962	-	1014	protein_coding	biogenesis of lysosomal organelles complex-1, subunit 2 [Source:RGD Symbol;Acc:1306551]	-
ENSRNOG00000011011	Nmb	5.90456564884712	20.1308344509903	9.70353140627173	101.439116468701	119.622244888934	123.002391556247	-3.26463224612497	3.6589800032567e-11	9.53421284575998e-10	1	142721002	142724511	-	1425	protein_coding	neuromedin B [Source:RGD Symbol;Acc:1562710]	Bombesin
ENSRNOG00000033772	Serpinb9	1245.86335190674	1072.80571928403	868.024991251944	412.163146914933	351.065283913177	326.867466450398	1.54720010450148	3.96667707552226e-11	1.03216243069319e-09	17	32650441	32661865	-	1788	protein_coding	serpin peptidase inhibitor, clade B (ovalbumin), member 9 [Source:RGD Symbol;Acc:1549730]	Serpin
ENSRNOG00000007597	Rhpn1	388.857823445503	1602.91769316011	526.637113594929	5805.52080252977	10102.8787259459	7499.7291518323	-3.21633719401279	4.05289980729565e-11	1.05313561566829e-09	7	116739062	116748715	+	2652	protein_coding	rhophilin, Rho GTPase binding protein 1 [Source:RGD Symbol;Acc:1305688]	-
ENSRNOG00000052795	Itpr3	2148.41838680194	3074.98496238878	3995.2085217277	9933.55895271923	11209.3844911685	9862.96954515835	-1.7499428835468	4.076574553438e-11	1.05782028059087e-09	20	5646097	5711700	+	8801	protein_coding	inositol 1,4,5-trisphosphate receptor, type 3 [Source:RGD Symbol;Acc:2934]	Ion_trans
ENSRNOG00000005043	Cpeb2	103.751653544028	109.880804711656	121.735212187773	479.433297836282	295.154886845523	446.453124907861	-1.86576192552041	4.24126162444567e-11	1.09903231720594e-09	14	72331705	72380330	-	2652	protein_coding	cytoplasmic polyadenylation element binding protein 2 [Source:RGD Symbol;Acc:1307485]	-
ENSRNOG00000011798	Mapre1	2792.85955190469	2889.61352848591	2779.62067828747	1451.1132555891	1258.63405491835	1292.66402237353	1.07986908362829	4.35475057198739e-11	1.12688193323458e-09	3	149221377	149249273	+	2288	protein_coding	microtubule-associated protein, RP/EB family, member 1 [Source:RGD Symbol;Acc:621781]	CH
ENSRNOG00000032778	Bub1	378.735710904622	294.413453845734	416.369711250932	92.8968750818631	37.7070119758598	72.8903061074058	2.41395218589708	4.49968291585597e-11	1.16278013004913e-09	3	120373604	120404910	-	4493	protein_coding	BUB1 mitotic checkpoint serine/threonine kinase [Source:RGD Symbol;Acc:1311707]	Pkinase
ENSRNOG00000001704	Runx1	303.663376226423	171.950877602209	402.255483750901	56.5923491878017	45.5084627294859	46.6953523500569	2.55849943808954	4.56019759078166e-11	1.17568765185431e-09	11	32769165	33003021	-	2266	protein_coding	runt-related transcription factor 1 [Source:RGD Symbol;Acc:2283]	Runt
ENSRNOG00000008755	Acox1	1104.15377633441	1199.46221937151	1298.50893000291	2619.2647652392	2476.9606142763	2766.41489898264	-1.12630224693488	4.56218266825774e-11	1.17568765185431e-09	10	104722958	104748050	-	4009	protein_coding	acyl-CoA oxidase 1, palmitoyl [Source:RGD Symbol;Acc:619757]	-
ENSRNOG00000019857	Gng7	60.7326752452846	41.9392384395632	26.4641765625593	223.166056231142	237.944247985598	209.559630058792	-2.37482880378663	4.62502623366182e-11	1.19024541878646e-09	7	11582984	11628929	+	2898	protein_coding	guanine nucleotide binding protein (G protein), gamma 7 [Source:RGD Symbol;Acc:61860]	-
ENSRNOG00000013057	Prc1	544.907058450748	499.915722199594	539.869201876209	174.048168256824	107.920068758495	79.7237723049751	2.12891376863894	4.66738504200831e-11	1.19949874845028e-09	1	142087208	142108746	+	2928	protein_coding	protein regulator of cytokinesis 1 [Source:RGD Symbol;Acc:1311754]	-
ENSRNOG00000007957	Bzrap1	274.140547982188	34.3901755204418	311.395144219447	7.47446121348324	3.90072537681308	6.83346619756929	5.07831372355399	4.886373779638e-11	1.25405770906189e-09	10	75055020	75076434	+	5538	protein_coding	benzodiazepine receptor (peripheral) associated protein 1 [Source:RGD Symbol;Acc:708563]	SH3_2
ENSRNOG00000031934	Enah	717.826481024128	683.609586564881	769.225398751722	270.148383858751	222.341346478345	307.505978890618	1.43864753257113	5.04299252794955e-11	1.29248242149295e-09	13	100300054	100414226	-	2237	protein_coding	enabled homolog (Drosophila) [Source:RGD Symbol;Acc:1307666]	-
ENSRNOG00000010306	H2afz	2120.58257731452	2230.32870021597	2048.32726594209	1063.50905266133	888.065144121111	896.322982914506	1.1676078378443	5.51014858854206e-11	1.41028188260021e-09	2	243105674	243106956	+	384	protein_coding	H2A histone family, member Z [Source:RGD Symbol;Acc:621464]	Histone
ENSRNOG00000009161	Clasp2	1257.67248320444	1700.21672633989	1568.44353094101	3797.02629644949	3449.54147489503	3842.6858250998	-1.29281759352135	5.53610440493116e-11	1.41499203310212e-09	8	122003916	122185495	+	6284	protein_coding	cytoplasmic linker associated protein 2 [Source:RGD Symbol;Acc:619789]	-
ENSRNOG00000023285	Akr1b1-ps2	39.6449407851164	41.100453670772	22.0534804687994	195.403771723919	146.927322526626	187.920320433156	-2.3659722018053	5.99207913559614e-11	1.52944962677648e-09	4	148951616	148952561	-	946	processed_pseudogene	aldo-keto reductase family 1, member B1 (aldose reductase), pseudogene 2 [Source:RGD Symbol;Acc:1560120]	Aldo_ket_red
ENSRNOG00000001143	Cit	579.490942965424	229.827026648806	269.934600938104	60.8634698812207	48.108946314028	53.5288185476261	2.7298451118498	6.02784669984711e-11	1.53648582206307e-09	12	46334665	46494174	-	7578	protein_coding	citron rho-interacting serine/threonine kinase [Source:RGD Symbol;Acc:70878]	CNH
novel.966	-	254.739832278833	300.284947227273	352.85568750079	878.783082670958	1774.83004644995	1121.82736743429	-2.05573609641458	6.14423050790743e-11	1.56402389355497e-09	3	165405588	165412206	-	727	-	- && sp|O75110|ATP9A_HUMAN Probable phospholipid-transporting ATPase IIA OS=Homo sapiens OX=9606 GN=ATP9A PE=1 SV=3 && PF16212:Phospholipid-translocating P-type ATPase C-terminal	-
ENSRNOG00000008246	Emilin1	3411.15192627682	1881.39423639881	1843.67096719163	577.669073784919	551.302519922915	692.457908020355	1.96997611479456	6.17570357344902e-11	1.5699023941461e-09	6	26821255	26828972	-	3836	protein_coding	elastin microfibril interfacer 1 [Source:RGD Symbol;Acc:1311209]	Collagen
ENSRNOG00000012860	Tmem184c	431.876801744246	637.476424281361	482.53015265733	1637.97478592618	1328.84711170099	1485.13998693839	-1.52053783674288	6.23680125333237e-11	1.58198212636828e-09	19	34041219	34057159	+	2263	protein_coding	transmembrane protein 184C [Source:RGD Symbol;Acc:727852]	-
ENSRNOG00000011521	Filip1	291.010735550322	744.840874686643	402.255483750901	2881.93868788447	2016.67501981236	2457.77000905909	-2.35481865142587	6.24011097617377e-11	1.58198212636828e-09	8	87256264	87419370	-	6351	protein_coding	filamin A interacting protein 1 [Source:RGD Symbol;Acc:628597]	-
ENSRNOG00000007258	Sbspon	117.247803598536	513.336278500254	261.995347969337	2081.10355786841	2437.95336050817	2305.15593064671	-2.93449586116906	6.36105555818811e-11	1.61046453895479e-09	5	2813131	2843483	+	1213	protein_coding	somatomedin B and thrombospondin, type 1 domain containing [Source:RGD Symbol;Acc:1559717]	-
ENSRNOG00000058891	Cys1	93.6295410031472	108.203235174073	111.149541562749	348.096336513648	364.067701835887	273.338647902772	-1.65456599907964	6.77029436401212e-11	1.71176066005084e-09	6	43844937	43862131	-	2964	protein_coding	cystin 1 [Source:RGD Symbol;Acc:1596023]	-
ENSRNOG00000018316	Grap2	12.652640676101	30.1962516764855	26.4641765625593	159.099245829858	176.83288374886	121.863480523319	-2.72348001883847	6.96821106465165e-11	1.75942633822438e-09	7	121841855	121864679	+	984	protein_coding	GRB2-related adaptor protein 2 [Source:MGI Symbol;Acc:MGI:1333842]	SH3_1
ENSRNOG00000004089	Enpp2	2566.79903849168	982.216964254571	2391.4794220366	392.943103794547	315.958755521859	413.424704952942	2.40369337392626	7.02519868808747e-11	1.77142795991008e-09	7	94480396	94563001	-	2652	protein_coding	ectonucleotide pyrophosphatase/phosphodiesterase 2 [Source:RGD Symbol;Acc:69298]	Somatomedin_B
ENSRNOG00000017854	Ucp2	4236.1040983586	3648.713744242	4299.54655219713	1979.6644413997	1709.8179568364	1657.11555291055	1.18816272466998	7.09297925227897e-11	1.78611513832589e-09	1	165506361	165512744	+	1614	protein_coding	uncoupling protein 2 (mitochondrial, proton carrier) [Source:RGD Symbol;Acc:3932]	Mito_carr
novel.794	-	21.931243838575	22.6471887573641	44.1069609375988	180.454849296953	180.733609125673	146.91952324774	-2.52093798600705	7.18832335750442e-11	1.80601851978313e-09	2	88277687	88281839	-	4120	-	- && - && -	-
ENSRNOG00000020655	Ucn2	88.5684847327068	444.55592745937	84.6853650001896	8.54224138683799	1.30024179227103	6.83346619756929	5.18740031125249	7.19129872302225e-11	1.80601851978313e-09	8	117727877	117728764	+	888	protein_coding	urocortin 2 [Source:RGD Symbol;Acc:620765]	-
ENSRNOG00000005970	Lrrc1	739.757724862703	396.745195638268	627.200984532654	144.150323402891	135.225146396187	167.419921840448	1.98029537249692	7.25876226261334e-11	1.82052089678796e-09	8	84720551	84835060	-	2966	protein_coding	leucine rich repeat containing 1 [Source:RGD Symbol;Acc:1549773]	-
ENSRNOG00000000186	Tst	148.457650599585	109.042019942864	220.534804687994	634.261422972721	823.05305450756	580.84462679339	-2.09234828471556	7.27131740815137e-11	1.82123170644005e-09	7	119616324	119623072	-	1093	protein_coding	thiosulfate sulfurtransferase [Source:RGD Symbol;Acc:3913]	Rhodanese
ENSRNOG00000009503	Depdc1	149.301159977991	78.8457682663789	133.203022031548	18.1522629470307	9.10169254589718	13.6669323951386	3.12936166906913	7.31195633840645e-11	1.82896531375227e-09	2	264704769	264738257	+	3301	protein_coding	DEP domain containing 1 [Source:RGD Symbol;Acc:1306987]	-
ENSRNOG00000005096	Bzw2	801.333909486395	865.625881392585	935.949711095846	374.790840847517	382.271086927682	328.006377483326	1.26257932251954	7.47054021439135e-11	1.86614094555496e-09	6	55586346	55647665	-	1837	protein_coding	basic leucine zipper and W2 domains 2 [Source:RGD Symbol;Acc:621507]	-
ENSRNOG00000014155	Spg20	821.578134568156	884.917931074784	681.893616095277	2005.29116556022	1783.93173899585	1914.50944635233	-1.25586433717349	7.54648615836855e-11	1.88260210621884e-09	2	144522072	144548917	+	3993	protein_coding	spastic paraplegia 20 (Troyer syndrome) [Source:RGD Symbol;Acc:1305900]	-
ENSRNOG00000052039	Rn60_20_0066.11	29.5228282442356	81.3621225727527	23.8177589063033	423.908728821835	321.159722690943	338.25657677968	-3.00644029562495	7.75349641270023e-11	1.93167227781833e-09	20	4426689	4428527	-	1006	lincRNA	-	-
ENSRNOG00000025184	Prss35	3203.64861918876	747.357228993017	930.656875783334	194.335991550564	158.629498657065	146.91952324774	3.28742338773438	7.85600175289427e-11	1.95461079469421e-09	8	94423808	94440503	+	3126	protein_coding	protease, serine, 35 [Source:RGD Symbol;Acc:1311282]	Trypsin
ENSRNOG00000012178	Lmbrd1	468.147705015736	872.336159542915	606.029643282607	2373.67532536761	2006.27308547419	2339.32326163456	-1.78743994273446	7.92894907486679e-11	1.97014404400039e-09	9	30939555	31038379	+	2548	protein_coding	LMBR1 domain containing 1 [Source:RGD Symbol;Acc:708471]	-
ENSRNOG00000004810	Plcb1	50.6105627044039	80.5233378039614	85.5675042189416	689.785991987168	244.445456946953	499.981943455487	-2.72771849005451	8.07685856383189e-11	2.00423768468067e-09	3	128155069	128419545	+	4918	protein_coding	phospholipase C, beta 1 (phosphoinositide-specific) [Source:RGD Symbol;Acc:3344]	PI-PLC-X
ENSRNOG00000007660	Fntb	420.067670446552	613.151665986414	536.340645001201	1379.57198397434	1691.6145717446	1372.3877946785	-1.50112737459189	8.22664038984415e-11	2.03870512835622e-09	6	99883959	99966988	+	2586	protein_coding	farnesyltransferase, CAAX box, beta [Source:RGD Symbol;Acc:620119]	-
ENSRNOG00000016374	Fgfr2	2048.04077077154	1329.47385853415	2706.40312313106	325.672952873198	282.152468922813	571.733338529964	2.36629738546602	8.34996761969714e-11	2.06653425832267e-09	1	200590953	200696928	-	4772	protein_coding	fibroblast growth factor receptor 2 [Source:RGD Symbol;Acc:2611]	Pkinase_Tyr
novel.1360	-	0	3.35513907516506	0	55.5245690144469	85.8159582898877	66.0568399098365	-5.92755928433923	8.46590321148365e-11	2.09246301671697e-09	8	131730331	131731522	+	430	-	- && - && -	-
ENSRNOG00000016377	Cep55	173.762931951787	109.042019942864	187.013514375419	23.4911638138045	23.4043522608785	7.97237723049751	3.10097079817591	8.92283152269411e-11	2.20249339364525e-09	1	256745288	256760796	+	2491	protein_coding	centrosomal protein 55 [Source:RGD Symbol;Acc:1305340]	-
ENSRNOG00000008915	Prima1	107.969200436062	192.0817120532	102.328149375229	585.143534998402	530.498651246579	506.815409653056	-2.01111099966968	9.18271839634722e-11	2.26366090994165e-09	6	127075954	127127413	-	3445	protein_coding	proline rich membrane anchor 1 [Source:RGD Symbol;Acc:1583978]	-
novel.1254	-	2.53052813522019	15.936910607034	16.7606451562875	115.320258722313	174.232400164317	145.780612214812	-3.62885299952079	9.65998775940064e-11	2.37818489714022e-09	7	123230701	123236561	+	1290	-	- && - && -	-
ENSRNOG00000052017	AABR07065559.1	266.548963576527	29.3574669076943	144.670831875324	3.20334052006425	2.60048358454205	3.41673309878465	5.57256890719612	1.00897438642387e-10	2.48072639496734e-09	6	134627278	134629138	+	1858	pseudogene	-	-
ENSRNOG00000053583	Mapk3	1985.62107676944	4655.25546679152	1898.36359875425	13583.2315852458	16962.9544219678	13555.3191139116	-2.36861084950963	1.02619684368104e-10	2.51976380948418e-09	1	198192773	198198975	+	1781	protein_coding	Mitogen-activated protein kinase 3 [Source:UniProtKB/Swiss-Prot;Acc:P21708]	Pkinase
ENSRNOG00000009726	Grip2	0.843509378406731	7.54906291912138	10.5856706250237	81.1512931749609	97.518134420327	148.058434280668	-4.11101113671646	1.06705524772375e-10	2.61665969451629e-09	4	123586231	123636040	+	5179	protein_coding	glutamate receptor interacting protein 2 [Source:RGD Symbol;Acc:621668]	PDZ
ENSRNOG00000007970	Plxnc1	269.923001090154	81.3621225727527	450.773140782259	20.2878232937402	5.2009671690841	17.0836654939232	4.22285682447166	1.06949008922618e-10	2.61920219890882e-09	7	35850398	36000906	-	4725	protein_coding	plexin C1 [Source:RGD Symbol;Acc:1307420]	TIG
ENSRNOG00000015582	Me2	727.105084186602	716.32219254774	624.554566876398	291.503987325846	250.946665908308	292.700135462551	1.30714626601175	1.08136555791525e-10	2.64482816286451e-09	18	69738686	69784099	-	3108	protein_coding	malic enzyme 2, NAD(+)-dependent, mitochondrial [Source:RGD Symbol;Acc:1310321]	Malic_M
ENSRNOG00000002135	Sgcb	701.7998028344	1407.48084203174	867.142852033192	3720.14612396794	3626.37435864389	3513.54053658355	-1.86732973290705	1.08689164769805e-10	2.6548780990382e-09	14	37113210	37128737	+	3809	protein_coding	sarcoglycan, beta [Source:RGD Symbol;Acc:1594202]	-
ENSRNOG00000012318	Aspm	352.586920174014	196.275635897156	353.737826719542	46.9823276276089	62.4116060290092	72.8903061074058	2.30937588605085	1.10135426663797e-10	2.68670210748207e-09	13	56546021	56591793	+	9727	protein_coding	asp (abnormal spindle) homolog, microcephaly associated (Drosophila) [Source:RGD Symbol;Acc:1307111]	CH
ENSRNOG00000015859	Chdh	42.1754689203366	122.462576243525	63.5140237501422	468.755496102735	497.992606439803	387.229751195593	-2.56850910624093	1.11734003686747e-10	2.72215417304448e-09	16	6078122	6109382	+	3405	protein_coding	choline dehydrogenase [Source:RGD Symbol;Acc:735166]	-
ENSRNOG00000013954	Alpl	6852.67019017628	2876.19297218525	7328.81262939141	1163.88038895668	1131.21035927579	1277.85817894546	2.25519035444497	1.13250215592468e-10	2.75551011574661e-09	5	156086497	156141537	-	2436	protein_coding	alkaline phosphatase, liver/bone/kidney [Source:RGD Symbol;Acc:2100]	-
ENSRNOG00000004672	Sec14l2	157.736253762059	136.721917312976	95.2710356252133	448.467672808994	481.08946314028	397.479950491947	-1.76669859661731	1.1580883287185e-10	2.81410957698328e-09	14	84335597	84355528	-	2589	protein_coding	SEC14-like 2 (S. cerevisiae) [Source:RGD Symbol;Acc:621779]	-
ENSRNOG00000007104	Itpr1	3277.03393511015	368.226513499365	4010.20488844648	151.624784616374	145.627080734355	179.947943202658	4.00369295766177	1.16342851866265e-10	2.82342400222081e-09	4	140247313	140580748	+	9927	protein_coding	inositol 1,4,5-trisphosphate receptor, type 1 [Source:RGD Symbol;Acc:2933]	Ion_trans
novel.807	-	25.3052813522019	87.2336159542915	32.6391510938231	389.739763274483	444.682692956691	312.061623022331	-2.98010185434909	1.167403643324e-10	2.82940585480919e-09	2	185184862	185218013	-	2328	-	- && - && -	-
ENSRNOG00000004402	Lpgat1	598.048149290372	621.539513674327	651.90088265771	209.284913977531	96.2178926280559	158.308633577022	2.0089198035369	1.17686451777364e-10	2.84865074166525e-09	13	110398800	110467834	+	3761	protein_coding	lysophosphatidylglycerol acyltransferase 1 [Source:RGD Symbol;Acc:1585897]	Acyltransferase
ENSRNOG00000022753	Mast3	582.864980479051	805.233378039614	667.779388595245	1651.8559281798	2595.28261737297	2121.79125434527	-1.63101421070677	1.19443103086729e-10	2.88744069203854e-09	16	20395845	20414767	+	6050	protein_coding	microtubule associated serine/threonine kinase 3 [Source:RGD Symbol;Acc:1587639]	Pkinase
ENSRNOG00000046975	Sult4a1	0.843509378406731	2.51635430637379	0.882139218751975	65.1345905746397	80.6149911208036	38.7229751195593	-5.43331612830269	1.2083691423816e-10	2.91737060341743e-09	7	124958546	124982566	-	2220	protein_coding	sulfotransferase family 4A, member 1 [Source:RGD Symbol;Acc:69292]	Sulfotransfer_1
ENSRNOG00000059479	Adcy1	63.2632033805048	94.7826788734129	57.3390492188784	616.10916002569	230.142797231972	531.871452377477	-2.67814728241118	1.23953872932883e-10	2.98877195546661e-09	14	87312203	87421659	+	3444	protein_coding	Adenylate cyclase 1 (Predicted); Protein Adcy1 [Source:UniProtKB/TrEMBL;Acc:D4A3N4]	Guanylate_cyc
novel.491	-	1379.98134307341	1928.36618345112	1292.33395547164	4307.42521931306	5125.55314513238	3930.38197463527	-1.53823835052413	1.2792601674737e-10	3.08058344956553e-09	15	43475641	43477616	+	1976	-	- && - && -	-
novel.1294	-	17.7136969465414	11.7429867630777	12.3499490625277	88.6257543884441	85.8159582898877	89.9739716013291	-2.66041277286176	1.28351536352708e-10	3.08686268750704e-09	7	99593193	99608919	-	1343	-	- && - && -	-
ENSRNOG00000002167	Dmp1	2440.27263173067	1983.72597819134	804.510967501801	347.028556340293	253.54714949285	302.950334758905	2.53230421393843	1.31609577081741e-10	3.1611608033672e-09	14	6889856	6900733	-	2724	protein_coding	dentin matrix acidic phosphoprotein 1 [Source:RGD Symbol;Acc:2508]	-
ENSRNOG00000055089	Slc44a1	3145.4464720787	5160.20389760386	3526.7925965704	17417.6301877627	18580.455211553	10357.2569334492	-1.96996722316672	1.35127922125954e-10	3.24151295906498e-09	5	70245843	70424112	+	5377	protein_coding	solute carrier family 44 (choline transporter), member 1 [Source:RGD Symbol;Acc:621426]	-
ENSRNOG00000012950	Efr3b	153.518706870025	207.179837891442	118.206655312765	801.902910189416	468.087045217569	813.182477510746	-2.12111542188053	1.35367800590757e-10	3.24299958046917e-09	6	28393016	28464118	-	3918	protein_coding	EFR3 homolog B (S. cerevisiae) [Source:RGD Symbol;Acc:1310845]	-
ENSRNOG00000019057	Prkcq	208.346816466463	673.544169339385	379.319864063349	2497.53782547676	2385.94368881733	2226.57106937466	-2.49498708666742	1.35536091353475e-10	3.24299958046917e-09	17	70971915	71105286	-	3370	protein_coding	protein kinase C, theta [Source:RGD Symbol;Acc:620968]	Pkinase
novel.1362	-	215.938400872123	50.3270861274759	146.435110312828	10.6778017335475	3.90072537681308	5.69455516464108	4.32883765522362	1.38514032884793e-10	3.31002602818444e-09	8	5760368	5765629	-	5262	-	- && sp|P11369|LORF2_MOUSE LINE-1 retrotransposable element ORF2 protein OS=Mus musculus OX=10090 GN=Pol PE=1 SV=2 && -	-
ENSRNOG00000002168	Dspp	15392.359137166	3507.79790308507	3228.62954063223	75.8123923081872	197.636752425196	36.4451530537029	6.15914960441342	1.42312697855191e-10	3.39646929212356e-09	14	6926976	6933070	-	2991	protein_coding	dentin sialophosphoprotein [Source:RGD Symbol;Acc:2525]	-
ENSRNOG00000011984	Cxcl14	1228.99316433861	2013.08344509903	1034.74930359607	384.400862407709	345.864316744093	405.452327722445	1.91271206970855	1.44288580793647e-10	3.4392449887646e-09	17	9109731	9117750	+	1612	protein_coding	chemokine (C-X-C motif) ligand 14 [Source:RGD Symbol;Acc:1307406]	-
ENSRNOG00000000701	Iscu	1053.54321363001	1818.48537873946	1050.6278095336	4102.41142602894	4866.80502847045	4365.44598921385	-1.76517439032171	1.53877660976581e-10	3.66314863836879e-09	12	48621454	48627297	-	924	protein_coding	iron-sulfur cluster assembly enzyme [Source:RGD Symbol;Acc:1309562]	-
ENSRNOG00000002158	Ibsp	2554.14639781558	7192.57939238509	2507.03965969311	778.411746375612	505.794057193429	555.788584068969	2.73518623989812	1.54224053498123e-10	3.66673558665906e-09	14	6801204	6813945	-	1930	protein_coding	integrin-binding sialoprotein [Source:RGD Symbol;Acc:2855]	-
ENSRNOG00000023781	Plec	3487.91127971183	4469.04524811986	5110.23249423019	10814.4775957369	12477.1202386328	10661.346179241	-1.37758466531258	1.6231325756682e-10	3.85416841636803e-09	7	117230319	117289961	-	17402	protein_coding	plectin [Source:RGD Symbol;Acc:621649]	-
ENSRNOG00000013798	Fnbp1l	1369.01572115412	663.47875211389	1555.21144265973	272.283944205461	119.622244888934	207.281807992935	2.5801275092964	1.76722348745823e-10	4.19100405538353e-09	2	226688844	226779440	-	3380	protein_coding	formin binding protein 1-like [Source:RGD Symbol;Acc:1305386]	SH3_1
ENSRNOG00000016897	Rlbp1	22.7747532169817	6.71027815033012	1.76427843750395	155.895905309793	195.036268840654	178.80903216973	-4.0789396853669	1.782093993467e-10	4.22092679742152e-09	1	141097695	141111400	-	2413	protein_coding	retinaldehyde binding protein 1 [Source:RGD Symbol;Acc:1309649]	CRAL_TRIO_N
ENSRNOG00000016412	Fxyd6	1695.45385059753	6359.66611697537	2544.0895068807	22255.742153233	25824.1022362948	23990.0219975999	-2.76542288033291	1.80316420979847e-10	4.26543957961798e-09	8	49676540	49703419	+	1766	protein_coding	FXYD domain-containing ion transport regulator 6 [Source:RGD Symbol;Acc:69315]	-
ENSRNOG00000009812	Sbf2	1057.76076052204	1134.87579217458	1082.38482140867	3149.95151139651	2207.8105632762	3047.72592411591	-1.3600469071384	1.81592002447392e-10	4.29019693045635e-09	1	174948913	175420160	-	6858	protein_coding	SET binding factor 2 [Source:RGD Symbol;Acc:1588657]	DENN
ENSRNOG00000016245	Neto2	74.2288252997923	74.6518444224225	100.563870937725	7.47446121348324	10.4019343381682	11.3891103292822	3.09714896931911	1.81923122330194e-10	4.2926066711035e-09	19	22450030	22486531	+	1578	protein_coding	neuropilin (NRP) and tolloid (TLL)-like 2 [Source:RGD Symbol;Acc:1305310]	CUB
ENSRNOG00000030232	Hacd3	635.162561940268	740.646950842687	715.414906407852	1478.87554009633	2011.47405264328	1725.45021488625	-1.31823118781624	1.82399600112378e-10	4.29843585925207e-09	8	70471572	70509874	-	2923	protein_coding	3-hydroxyacyl-CoA dehydratase 3 [Source:RGD Symbol;Acc:1565496]	-
ENSRNOG00000018371	Tubb6	3039.16429039945	1491.35931891087	2919.88081406904	662.023707479944	672.22500660412	502.259765521343	2.02043605277957	1.86590537013043e-10	4.39167551625548e-09	18	63130542	63140181	+	1751	protein_coding	tubulin, beta 6 class V [Source:RGD Symbol;Acc:1305887]	Tubulin
ENSRNOG00000001181	Wdr4	196.537685168768	246.602722024632	162.313616250363	557.381250491179	846.457406768438	656.012754966652	-1.76543037580476	1.90989427475075e-10	4.48956954045864e-09	20	10239154	10257044	-	3609	protein_coding	WD repeat domain 4 [Source:RGD Symbol;Acc:1585179]	-
ENSRNOG00000013884	Psd3	334.029713849066	118.268652399568	257.584651875577	39.5078664141257	24.7045940531495	27.3338647902772	2.95021394629627	1.9180425610987e-10	4.50307360678999e-09	16	23447366	23781604	+	3615	protein_coding	pleckstrin and Sec7 domain containing 3 [Source:RGD Symbol;Acc:1559968]	Sec7
ENSRNOG00000029608	Nkain2	15.1831688113212	61.2312881217623	32.6391510938231	361.97747876726	218.440621101532	326.867466450398	-3.05657667772725	1.96321216656684e-10	4.60335168218144e-09	1	27476375	28159290	+	736	protein_coding	Na+/K+ transporting ATPase interacting 2 [Source:RGD Symbol;Acc:2323702]	-
ENSRNOG00000046202	Metrnl	479.95683631343	639.992778587735	539.869201876209	1426.55431160194	1514.78168799575	1245.96867002347	-1.33481727278027	1.96837868496237e-10	4.60969683284624e-09	10	110893232	110907243	+	1374	protein_coding	meteorin, glial cell differentiation regulator-like [Source:RGD Symbol;Acc:1359271]	-
ENSRNOG00000015275	Ska1	73.3853159213856	82.2009073415439	89.0960610939495	12.813362080257	6.50120896135513	5.69455516464108	3.27367692006678	2.00672660364431e-10	4.69363582013436e-09	18	70173944	70184337	-	1800	protein_coding	spindle and kinetochore associated complex subunit 1 [Source:RGD Symbol;Acc:1310784]	-
novel.79	-	18.5572063249481	2.51635430637379	11.4678098437757	128.13362080257	162.530224033878	111.613281226965	-3.62813654084373	2.05860334203826e-10	4.80896927843975e-09	1	229026140	229028708	+	1399	-	- && sp|Q9Y2E6|DTX4_HUMAN E3 ubiquitin-protein ligase DTX4 OS=Homo sapiens OX=9606 GN=DTX4 PE=1 SV=2 && -	-
ENSRNOG00000017610	Nedd4l	570.21233980295	593.020831535424	700.418539689068	258.402801951849	244.445456946953	251.699338277136	1.30392471003477	2.16907750019226e-10	5.06073063089689e-09	18	60392376	60719720	+	4299	protein_coding	neural precursor cell expressed, developmentally down-regulated 4-like, E3 ubiquitin protein ligase [Source:RGD Symbol;Acc:735047]	HECT
ENSRNOG00000012752	Cklf	190.633119519921	187.049003440452	163.195755469115	51.2534483210279	53.3099134831121	50.1120854488415	1.80706294953298	2.17269491923097e-10	5.06286558604382e-09	19	906411	914880	-	666	protein_coding	chemokine-like factor [Source:RGD Symbol;Acc:620708]	-
ENSRNOG00000005865	Ssfa2	1291.41285834071	2649.7210846116	2150.65541531732	7887.69214057153	6496.00799418605	7643.23194198126	-1.85435960296252	2.241915347565e-10	5.21767503560624e-09	3	66593934	66631723	+	5721	protein_coding	sperm specific antigen 2 [Source:RGD Symbol;Acc:1310767]	-
novel.220	-	3.37403751362692	6.71027815033012	10.5856706250237	65.1345905746397	105.319585173953	69.4735730086212	-3.53990445821377	2.24954867461217e-10	5.22894471698002e-09	10	40530767	40533597	-	2081	-	- && - && -	-
ENSRNOG00000011180	Irx5	1071.25691057655	181.177510058913	461.358811407283	51.2534483210279	52.009671690841	20.5003985927079	3.79258949348845	2.27464268035649e-10	5.28072250513988e-09	19	16415636	16421191	+	2400	protein_coding	iroquois homeobox 5 [Source:RGD Symbol;Acc:1565518]	Coprinus_mating
ENSRNOG00000017981	Mcm10	166.171347546126	109.042019942864	158.785059375356	33.1011853739972	18.2033850917944	18.2225765268515	2.63272863215257	2.33693466649943e-10	5.41862264565184e-09	17	77224112	77246478	+	5043	protein_coding	minichromosome maintenance complex component 10 [Source:RGD Symbol;Acc:1311330]	-
ENSRNOG00000027811	Lilrb4	117.247803598536	311.189149221559	307.866587344439	36.3045258940615	33.8062865990467	34.1673309878465	2.81906662743738	2.3433761827945e-10	5.42684212418479e-09	1	73393850	73399579	-	1696	protein_coding	leukocyte immunoglobulin-like receptor, subfamily B, member 4 [Source:RGD Symbol;Acc:1359090]	ig
ENSRNOG00000019704	Resp18	10.1221125408808	35.2289602892331	22.0534804687994	163.370366523277	156.029015072523	168.558832873376	-2.85554327502667	2.41317429202272e-10	5.58158276062293e-09	9	82470759	82477181	-	892	protein_coding	regulated endocrine-specific protein 18 [Source:RGD Symbol;Acc:3555]	-
ENSRNOG00000009358	Osgin2	174.606441330193	189.565357746826	174.663565312891	439.925431422156	443.38245116442	419.119260117583	-1.2730724011766	2.43985736826983e-10	5.63634128169363e-09	5	29663685	29682005	-	1946	protein_coding	oxidative stress induced growth inhibitor family member 2 [Source:RGD Symbol;Acc:1306323]	-
ENSRNOG00000023373	Sec24b	711.078405996874	736.45302699873	729.529133907884	1499.16336339007	1587.59522836292	1411.11076979806	-1.04670930683351	2.5715414300325e-10	5.93323013444075e-09	2	230286892	230356834	-	5001	protein_coding	SEC24 family member B [Source:RGD Symbol;Acc:1309358]	-
ENSRNOG00000017434	Mgat3	210.033835223276	454.621344684865	291.988081406904	1751.15948430179	1101.30479805356	1326.83135336137	-2.12733313819891	2.75147888445761e-10	6.34058510458958e-09	7	121408829	121435022	+	2681	protein_coding	mannosyl (beta-1,4-)-glycoprotein beta-1,4-N-acetylglucosaminyltransferase [Source:RGD Symbol;Acc:3084]	-
ENSRNOG00000015655	Ptgfrn	2377.85293772857	1373.92945128009	2672.88183281848	648.142565226332	338.062865990467	433.92510354565	2.17672016404622	2.75705068276406e-10	6.3456197225534e-09	2	203423143	203494391	-	5812	protein_coding	prostaglandin F2 receptor inhibitor [Source:RGD Symbol;Acc:3437]	V-set
ENSRNOG00000020853	Scap	909.303109922456	962.08612980358	1083.26696062743	1983.93556209312	2323.53208278832	2241.37691280273	-1.14817396701114	2.79121098718856e-10	6.41489305204121e-09	8	118570503	118628651	+	4277	protein_coding	SREBF chaperone [Source:RGD Symbol;Acc:1309378]	-
ENSRNOG00000015030	Tjp2	565.15128353251	1213.72156044096	926.246179689574	3589.87694281867	3106.27764173548	3330.1758602821	-1.89006241537515	2.79399665357119e-10	6.41489305204121e-09	1	241945841	242083484	-	4672	protein_coding	tight junction protein 2 [Source:RGD Symbol;Acc:619807]	PDZ
ENSRNOG00000010777	Tox	35.4273938930827	93.9438941046216	27.3463157813112	413.230927088288	330.261415236841	404.313416689517	-2.87157750406088	2.79859783272327e-10	6.41759245973934e-09	5	19892698	20189721	-	3093	protein_coding	thymocyte selection-associated high mobility group box [Source:RGD Symbol;Acc:1310455]	HMG_box
ENSRNOG00000018615	Cenph	128.213425517823	98.1378179485779	150.845806406588	18.1522629470307	20.8038686763364	27.3338647902772	2.50874178701026	2.93336419667055e-10	6.71840809591966e-09	2	30766590	30780121	-	1257	protein_coding	centromere protein H [Source:RGD Symbol;Acc:1583506]	-
ENSRNOG00000012480	Pxylp1	1487.10703413107	889.11185491874	1718.40719812885	412.163146914933	356.266251082261	268.783003771059	1.98079163762399	3.00935868102383e-10	6.8840457739904e-09	8	104724743	104790639	-	2828	protein_coding	2-phosphoxylose phosphatase 1 [Source:RGD Symbol;Acc:1359617]	Acid_phosphat_A
ENSRNOG00000001833	Mcm4	717.826481024128	570.37364277806	696.88998281406	244.521659698237	169.031432995233	247.143694145423	1.58503845845753	3.05753289828859e-10	6.98571693285813e-09	11	89511191	89524892	+	3339	protein_coding	minichromosome maintenance complex component 4 [Source:RGD Symbol;Acc:3060]	MCM
ENSRNOG00000030719	Csmd1	5.90456564884712	3.35513907516506	7.0571137500158	90.7613147351536	45.5084627294859	74.029217140334	-3.69466313624285	3.1032558143904e-10	7.08154661176665e-09	16	78539489	78850222	+	11622	protein_coding	CUB and Sushi multiple domains 1 [Source:RGD Symbol;Acc:1305103]	CUB
ENSRNOG00000010107	Palld	1325.15323347697	603.086248760919	1190.88794531517	215.691595017659	119.622244888934	246.004783112495	2.42213331318175	3.1987601654399e-10	7.29060482962489e-09	16	31734944	31946242	+	3009	protein_coding	palladin, cytoskeletal associated protein [Source:RGD Symbol;Acc:2322545]	I-set
ENSRNOG00000039668	Col8a1	848.570434677171	2431.63704472588	760.404006564203	217.827155364369	165.13070761842	199.309430762438	2.79431282897854	3.25716278519039e-10	7.4146955990938e-09	11	44877859	45007891	+	4333	protein_coding	collagen, type VIII, alpha 1 [Source:RGD Symbol;Acc:1309361]	Collagen
ENSRNOG00000043387	Cpe	2905.04629923278	2518.87066068017	3130.71208735076	1340.06411756021	1010.28787259459	1002.24170897683	1.35102638335986	3.28495730415602e-10	7.46889260841785e-09	16	26906716	27014813	+	2085	protein_coding	carboxypeptidase E [Source:RGD Symbol;Acc:2394]	-
novel.1158	-	0.843509378406731	5.87149338153885	5.29283531251185	69.4057112680587	84.5157164976167	51.2509964817697	-4.09654732586462	3.3102581358176e-10	7.51729529388397e-09	6	44515256	44516254	+	683	-	- && - && -	-
ENSRNOG00000009910	Swap70	859.536056596459	1183.52530876447	958.003191564645	2592.57026090533	2246.81781704433	2543.18833652871	-1.29872522419756	3.31570937091087e-10	7.52055872445704e-09	1	174862698	174924078	+	3876	protein_coding	SWAP switching B-cell complex 70 [Source:RGD Symbol;Acc:1305579]	PH
ENSRNOG00000017237	Lama1	235.339116575478	20.9696192197816	523.990695938673	4.27112069341899	7.80145075362616	3.41673309878465	5.66702881476809	3.41863816149597e-10	7.74464159076505e-09	9	115916907	116042123	+	10570	protein_coding	laminin, alpha 1 [Source:RGD Symbol;Acc:1307207]	Laminin_G_2
ENSRNOG00000021084	Mpeg1	546.594077207562	1590.33592162824	479.883735001075	133.472521669344	79.3147493285326	118.446747424534	2.98039771238387	3.46724488265939e-10	7.84526967108982e-09	1	228724900	228727160	+	2260	pseudogene	macrophage expressed 1 [Source:RGD Symbol;Acc:69275]	-
ENSRNOG00000011936	Abhd14a	184.728553871074	305.31765584002	239.941867500537	712.209375627617	1089.60262192312	781.292968588756	-1.82259228586417	3.69334211830171e-10	8.34677498026327e-09	8	115141539	115149527	-	1630	protein_coding	abhydrolase domain containing 14A [Source:RGD Symbol;Acc:1309721]	-
ENSRNOG00000005323	Syne2	1509.88178734805	1747.1886733922	1633.72183312866	3194.79827867741	3484.64800328635	3308.53655065647	-1.03004395759355	3.72448384867607e-10	8.40701263915013e-09	6	98844926	99153551	+	20660	processed_transcript	-	CH
ENSRNOG00000037225	Tyms	247.991757251579	202.985914047486	258.466791094329	45.9145474542542	9.10169254589718	31.88950892199	3.0157555773861	3.82405436473158e-10	8.6213788836638e-09	9	121918947	121931564	-	1531	protein_coding	thymidylate synthetase [Source:RGD Symbol;Acc:3921]	-
ENSRNOG00000034221	Cfap126	14.3396594329144	24.3247582949467	15.8785059375356	101.439116468701	113.121035927579	94.5296157330419	-2.50047144126159	3.95293187723742e-10	8.90122340385133e-09	13	89480058	89495949	+	1087	protein_coding	cilia and flagella associated protein 126 [Source:RGD Symbol;Acc:1562658]	-
ENSRNOG00000059461	B4galt1	600.578677425593	497.39936789322	607.793921720111	230.640517444626	158.629498657065	200.448341795366	1.52992874688223	3.99316692009302e-10	8.98103028186588e-09	5	57121769	57168610	-	2291	protein_coding	UDP-Gal:betaGlcNAc beta 1,4- galactosyltransferase, polypeptide 1 [Source:RGD Symbol;Acc:620900]	-
ENSRNOG00000028415	Cdc20	375.361673390995	296.929808152108	346.680712969526	114.252478548958	127.423695642561	94.5296157330419	1.60135481132957	4.06129836917468e-10	9.12331234370355e-09	5	137260728	137264931	-	1774	protein_coding	cell division cycle 20 [Source:RGD Symbol;Acc:620477]	WD40
ENSRNOG00000033658	Kntc1	217.625419628937	136.721917312976	240.824006719289	49.1178879743184	28.6053194299626	29.6116868561336	2.46470999648422	4.10559436350958e-10	9.21177370064096e-09	12	38200463	38274036	-	6479	protein_coding	kinetochore associated 1 [Source:RGD Symbol;Acc:1307905]	-
ENSRNOG00000016924	Acly	2460.51685681243	3080.01767100152	2814.90624703755	6121.58373384277	5679.45614863984	6051.03431794761	-1.09533769395437	4.12537929168214e-10	9.23487694504663e-09	10	88392248	88442845	-	4327	protein_coding	ATP citrate lyase [Source:RGD Symbol;Acc:2018]	Citrate_synt
ENSRNOG00000001442	Por	574.429886694984	743.16330514906	589.268998126319	1387.04644518782	1733.22230909728	1683.3105066679	-1.33261558228269	4.12574966800322e-10	9.23487694504663e-09	12	23998411	24046814	-	2438	protein_coding	P450 (cytochrome) oxidoreductase [Source:RGD Symbol;Acc:68335]	NAD_binding_1
ENSRNOG00000003686	Tbl1x	1225.61912682498	1144.94120940008	1267.63405734659	2555.19795483791	3576.96517053759	2792.60985273999	-1.29439474414541	4.24113646388666e-10	9.48156789707994e-09	X	44830849	44988551	+	5226	protein_coding	transducin (beta)-like 1 X-linked [Source:RGD Symbol;Acc:1563868]	WD40
ENSRNOG00000000572	Chst3	185.572063249481	436.168079771458	244.352563594297	1133.98254410274	1339.24904603916	1228.88500452954	-2.09549311897962	4.24824597475677e-10	9.48156789707994e-09	20	29731816	29738506	-	5573	protein_coding	carbohydrate (chondroitin 6) sulfotransferase 3 [Source:RGD Symbol;Acc:620355]	Sulfotransfer_1
ENSRNOG00000009850	St3gal4	1431.43541515622	1799.19332905726	1463.46896390953	638.53254366614	722.93443650269	644.62364463737	1.22690831033901	4.25114333255786e-10	9.48156789707994e-09	8	36264750	36314811	-	2059	protein_coding	ST3 beta-galactoside alpha-2,3-sialyltransferase 4 [Source:RGD Symbol;Acc:1303068]	Glyco_transf_29
ENSRNOG00000021243	Siglec1	126.52640676101	190.404142515617	127.910186719036	28.8300646805782	22.1041104686074	34.1673309878465	2.38135011584899	4.26847523300603e-10	9.50890410111391e-09	3	123612067	123631109	-	7183	protein_coding	sialic acid binding Ig-like lectin 1, sialoadhesin [Source:RGD Symbol;Acc:1311953]	I-set
ENSRNOG00000004616	Npm1	5729.11569813852	6164.229265847	5565.41633110621	3001.5300673002	2363.83957834873	2367.79603745776	1.17464410508387	4.32554749472677e-10	9.62460003725726e-09	10	18080950	18090950	-	1603	protein_coding	nucleophosmin (nucleolar phosphoprotein B23, numatrin) [Source:RGD Symbol;Acc:3192]	-
ENSRNOG00000010488	Zmiz1	1595.91974394554	1369.73552743613	1587.85059375356	711.141595454263	672.22500660412	731.180883139915	1.10635941598414	4.35788412231963e-10	9.6850485209559e-09	16	1749191	1954614	+	7520	protein_coding	zinc finger, MIZ-type containing 1 [Source:RGD Symbol;Acc:1311620]	zf-MIZ
ENSRNOG00000002664	Emp2	1455.05367775161	1598.72376931615	2792.85276656875	6864.75873449768	7231.94484861145	6346.01227547602	-1.80597065250351	4.37725443684721e-10	9.7165713121247e-09	10	5433248	5467839	+	3129	protein_coding	epithelial membrane protein 2 [Source:RGD Symbol;Acc:1359629]	-
ENSRNOG00000037162	Slbp	596.361130533559	679.415662720924	606.911782501359	270.148383858751	211.939412140177	263.088448606418	1.3355253662764	4.4096398387626e-10	9.77687602120914e-09	14	82356916	82366368	+	1656	protein_coding	stem-loop binding protein [Source:RGD Symbol;Acc:1584682]	-
ENSRNOG00000036934	Abhd12	882.310809813441	1278.30798763789	847.735789220648	2624.60366610597	3106.27764173548	2661.63508395324	-1.47994924055411	4.55806304252711e-10	1.00940084044616e-08	3	146630299	146690375	-	1948	protein_coding	abhydrolase domain containing 12 [Source:RGD Symbol;Acc:1562570]	-
ENSRNOG00000010389	Ndrg2	1791.6139197359	3073.30739285119	1581.67561922229	7394.37770048163	7429.58160103664	7401.78280300047	-1.78557540898115	4.62298625558813e-10	1.0225696280808e-08	15	28305821	28314459	-	2076	protein_coding	NDRG family member 2 [Source:RGD Symbol;Acc:621874]	Ndr
ENSRNOG00000034177	Efna5	108.812709814468	39.4228841331894	169.370730000379	2.1355603467095	2.60048358454205	6.83346619756929	4.77481129047868	4.62863842510631e-10	1.02261251054678e-08	9	110057155	110225486	-	666	protein_coding	ephrin A5 [Source:RGD Symbol;Acc:620391]	-
ENSRNOG00000061851	Foxj3	637.693090075489	648.380626275648	653.665161095214	1351.80969946711	1244.33139520337	1346.19284092115	-1.02340415594484	4.80318711180444e-10	1.05992591919501e-08	5	138605793	138676962	+	4821	protein_coding	forkhead box J3 [Source:MGI Symbol;Acc:MGI:2443432]	Fork_head
ENSRNOG00000010593	Ctnnal1	1222.24508931135	3605.09693626485	1920.41707922305	10809.1386948701	11769.7887036373	10720.5695529533	-2.3029969990524	4.95253858973562e-10	1.09159777033761e-08	5	73561450	73621070	-	3644	protein_coding	catenin (cadherin associated protein), alpha-like 1 [Source:RGD Symbol;Acc:1311434]	-
ENSRNOG00000027894	Iqgap3	295.228282442356	236.537304799137	266.406044063096	72.6090517881229	57.2106388599251	28.4727758232054	2.33294620737423	5.06444831659285e-10	1.11397118077381e-08	2	187447501	187489630	+	5795	protein_coding	IQ motif containing GTPase activating protein 3 [Source:RGD Symbol;Acc:1305951]	CH
ENSRNOG00000054286	Rrm2	153.518706870025	260.862063094083	155.256502500348	28.8300646805782	5.2009671690841	5.69455516464108	3.82136860435715	5.06593779567273e-10	1.11397118077381e-08	6	43884678	43889515	+	1173	protein_coding	ribonucleotide reductase M2 [Source:RGD Symbol;Acc:1598310]	-
novel.48	-	0.843509378406731	3.35513907516506	3.5285568750079	44.8467672808994	85.8159582898877	47.8342633829851	-4.53104263237859	5.2054335952022e-10	1.14330361554646e-08	1	102107093	102108743	+	1651	-	- && - && -	-
ENSRNOG00000008051	Itpk1	237.026135332291	223.116748498476	229.356196875514	600.092457425369	533.099134831121	503.398676554271	-1.24741439617882	5.21369499831177e-10	1.14377723411441e-08	6	126450139	126582134	-	1861	protein_coding	inositol-tetrakisphosphate 1-kinase [Source:RGD Symbol;Acc:1595691]	-
ENSRNOG00000019020	Bbs2	439.468386149907	586.310553385094	462.240950626035	1179.897091557	1387.35799235318	1174.21727494899	-1.32985197264774	5.23319649711451e-10	1.14671270612211e-08	19	11386024	11421498	+	2573	protein_coding	Bardet-Biedl syndrome 2 [Source:RGD Symbol;Acc:71091]	-
ENSRNOG00000022337	Slitrk6	172.075913194973	79.6845530351701	140.260135781564	18.1522629470307	6.50120896135513	17.0836654939232	3.21587203512881	5.32040396160418e-10	1.16445990911979e-08	15	95507640	95514259	-	4248	protein_coding	SLIT and NTRK-like family, member 6 [Source:RGD Symbol;Acc:1306550]	-
ENSRNOG00000016298	Lysmd3	278.358094874221	260.862063094083	266.406044063096	98.2357759486369	62.4116060290092	83.1405054037598	1.71947149946475	5.43075402411076e-10	1.18722493164195e-08	2	9526209	9534362	+	3163	protein_coding	LysM, putative peptidoglycan-binding, domain containing 3 [Source:RGD Symbol;Acc:1308805]	-
novel.798	-	7.59158440566058	13.4205563006602	5.29283531251185	61.9312500545754	87.1162000821587	99.0852598647548	-3.23261803529303	5.52020251410909e-10	1.20537289162976e-08	2	123228869	123235030	-	2510	-	- && sp|Q4W5P6|SIM43_HUMAN Small integral membrane protein 43 OS=Homo sapiens OX=9606 GN=SMIM43 PE=3 SV=4 && -	-
ENSRNOG00000020644	Nsg2	296.071791820763	208.857407429025	354.619965938294	71.5412716147682	26.0048358454205	30.7505978890618	2.73583336406249	5.65995805444568e-10	1.23445068859185e-08	10	15867887	15928169	-	2264	protein_coding	neuron specific gene family member 2 [Source:RGD Symbol;Acc:1563944]	Calcyon
ENSRNOG00000005957	Slc4a7	165.327838167719	149.303688844845	252.291816563065	24.5589439871592	24.7045940531495	46.6953523500569	2.56029489278492	5.77927206819915e-10	1.25900769997338e-08	15	11836286	11912916	-	4162	protein_coding	solute carrier family 4, sodium bicarbonate cotransporter, member 7 [Source:RGD Symbol;Acc:621208]	Band_3_cyto
ENSRNOG00000006096	Slc26a7	511.166683314479	19.2920496821991	154.374363281596	5.33890086677374	2.60048358454205	1.13891103292822	6.22374393818416	5.81997424030008e-10	1.26640206030223e-08	5	27986663	28164326	-	5290	protein_coding	solute carrier family 26 (anion exchanger), member 7 [Source:RGD Symbol;Acc:1310846]	Sulfate_transp
ENSRNOG00000010873	Pithd1	716.139462267315	801.878238964449	675.718641564013	1533.33232893742	2163.60234233899	1825.67438578393	-1.33157614036644	5.86336123706527e-10	1.2743627932299e-08	5	154322551	154332940	-	1416	protein_coding	PITH (C-terminal proteasome-interacting domain of thioredoxin-like) domain containing 1 [Source:RGD Symbol;Acc:1308048]	-
ENSRNOG00000018997	Myh7b	226.904022791411	134.205563006602	119.088794531517	515.737823730344	997.285454671877	726.625239008202	-2.22074067075621	5.99126131761244e-10	1.30065215278643e-08	3	151126591	151150344	+	6097	protein_coding	myosin, heavy chain 7B, cardiac muscle, beta [Source:RGD Symbol;Acc:1307994]	Myosin_head
ENSRNOG00000004392	Aatk	1912.23576084806	6123.96759694502	3473.86424344528	16378.6800790885	25626.4654838697	21986.6774906792	-2.47497519510798	6.06561649759133e-10	1.31526996623118e-08	10	109188112	109224370	-	5263	protein_coding	apoptosis-associated tyrosine kinase [Source:RGD Symbol;Acc:1590980]	Pkinase_Tyr
ENSRNOG00000019181	Synpo	980.157897708621	634.121285206196	883.021357970727	225.301616577852	92.3171672512429	202.726163861222	2.26011312549325	6.0993326192806e-10	1.32105198407193e-08	18	55865467	55916220	-	3581	protein_coding	synaptopodin [Source:RGD Symbol;Acc:620668]	-
ENSRNOG00000000661	Hps4	434.407329879466	486.495165898933	479.001595782323	1037.88232850082	1852.84455398621	1473.75087660911	-1.64007222494239	6.11281573644969e-10	1.32244345060491e-08	12	50285278	50314406	-	2906	protein_coding	Hermansky-Pudlak syndrome 4 [Source:RGD Symbol;Acc:1308070]	-
ENSRNOG00000003223	Degs1	1027.3944228994	1313.53694792712	1235.87704547152	2594.70582125204	2616.0864860493	2604.68953230683	-1.12767025145005	6.13754245812081e-10	1.32626133740361e-08	13	100666075	100672731	-	1437	protein_coding	delta(4)-desaturase, sphingolipid 1 [Source:RGD Symbol;Acc:70917]	-
ENSRNOG00000005776	Bcl11b	247.148247873172	25.1635430637379	423.426825000948	9.61002156019274	2.60048358454205	2.27782206585643	5.5651919832325	6.19283100335259e-10	1.3366669222098e-08	6	131834097	131926272	-	5798	protein_coding	B-cell CLL/lymphoma 11B (zinc finger protein) [Source:RGD Symbol;Acc:1311128]	zf-C2H2
ENSRNOG00000049219	Rnf187	2340.73852507868	2619.52483293512	2259.15853922381	4991.87231043345	6094.2332803743	4936.04041671089	-1.14999078474263	6.21457645788828e-10	1.33981691528811e-08	10	45273400	45279299	-	1891	protein_coding	ring finger protein 187 [Source:RGD Symbol;Acc:1308636]	zf-C3HC4
ENSRNOG00000023404	Slc9b2	281.732132387848	184.532649134078	647.49018656395	52.3212284943827	41.6077373526728	50.1120854488415	2.94903028806979	6.38288183582106e-10	1.37452058843802e-08	2	240495371	240519141	+	1973	protein_coding	solute carrier family 9, subfamily B (NHA2, cation proton antiporter 2), member 2 [Source:RGD Symbol;Acc:1598112]	Na_H_Exchanger
ENSRNOG00000011293	RGD1311747	441.998914285127	553.597947402235	411.07687593842	1073.11907422152	1308.04324302465	1168.52271978435	-1.3349452931921	6.42186688702989e-10	1.38132808413898e-08	16	32519924	32540217	-	1340	protein_coding	similar to 2700029M09Rik protein [Source:RGD Symbol;Acc:1311747]	-
ENSRNOG00000018937	Gstm7	1021.48985725055	1491.35931891087	930.656875783334	3257.79730890534	3550.96033469217	3015.83641519392	-1.51238798437544	6.58118885126205e-10	1.41397446248159e-08	2	210720704	210782856	-	1992	protein_coding	glutathione S-transferase, mu 7 [Source:RGD Symbol;Acc:621287]	GST_N
ENSRNOG00000053269	Tmem106c	142.553084950738	208.857407429025	119.088794531517	498.653340956668	559.103970676541	503.398676554271	-1.72952805578226	6.80449634400735e-10	1.46027765183251e-08	7	139444994	139450589	+	1399	protein_coding	Transmembrane protein 106C [Source:UniProtKB/Swiss-Prot;Acc:Q5RJK0]	-
ENSRNOG00000016512	Sema3b	2076.72008963737	9453.10434427755	3017.79826735051	35822.9570358785	43764.8384860505	36724.1862567703	-2.99913213117226	6.85506984616684e-10	1.46944775249354e-08	8	116354073	116361343	-	2511	protein_coding	sema domain, immunoglobulin domain (Ig), short basic domain, secreted, (semaphorin) 3B [Source:RGD Symbol;Acc:1310079]	Sema
ENSRNOG00000037087	AC135400.1	207.503307088056	426.941447314754	210.831273281722	1067.78017335475	1267.73574746425	1116.13281226965	-2.02941210040376	6.92130656630946e-10	1.48195061165495e-08	7	127081426	127081704	-	279	protein_coding	Uncharacterized protein [Source:UniProtKB/TrEMBL;Acc:F1M7L3]	-
ENSRNOG00000014776	Adcy7	198.224703925582	314.544288296724	284.048828438136	54.4567888410922	37.7070119758598	76.3070392061905	2.23760985903844	7.01664824526199e-10	1.49944148383784e-08	19	19704859	19727081	-	4164	protein_coding	adenylate cyclase 7 [Source:RGD Symbol;Acc:619966]	Guanylate_cyc
ENSRNOG00000015439	Man2a1	779.40266564782	572.889997084434	1019.75293687728	262.673922645268	219.740862893803	234.615672783212	1.72519544158668	7.01900283600632e-10	1.49944148383784e-08	9	112293388	112451677	+	7192	protein_coding	mannosidase, alpha, class 2A, member 1 [Source:RGD Symbol;Acc:3038]	-
ENSRNOG00000003616	Grem2	207.503307088056	77.1681987287963	315.805840313207	12.813362080257	22.1041104686074	20.5003985927079	3.44287305811389	7.06349405723149e-10	1.5072273480892e-08	13	92894431	92988137	-	3719	protein_coding	gremlin 2 [Source:RGD Symbol;Acc:1560008]	-
ENSRNOG00000055579	Tmbim6	4686.5381064278	5704.57521254939	5299.89242626187	10373.4843841414	11772.3891872219	10759.2925280729	-1.06834502526291	7.24078200953838e-10	1.54329978326168e-08	7	141034982	141069989	+	1467	protein_coding	Bax inhibitor 1 [Source:UniProtKB/Swiss-Prot;Acc:P55062]	-
ENSRNOG00000014462	Fnta	1184.28716728305	2513.83795206742	1449.3547364095	6085.27920794871	6967.99576478043	6046.4786738159	-1.89156198502728	7.30910759652166e-10	1.55470872936552e-08	16	70834957	70854724	+	1682	protein_coding	farnesyltransferase, CAAX box, alpha [Source:RGD Symbol;Acc:2625]	-
ENSRNOG00000013147	Cacna1d	424.285217338586	98.9766027173692	390.787673907125	34.168965547352	32.5060448067756	28.4727758232054	3.26379459102848	7.31918584163025e-10	1.55470872936552e-08	16	6112150	6405117	-	9810	protein_coding	calcium channel, voltage-dependent, L type, alpha 1D subunit [Source:RGD Symbol;Acc:70973]	Ion_trans
ENSRNOG00000058476	Mast2	1140.4246796059	978.023040410614	972.117419064677	2351.25194172716	3314.31632849885	2376.90732572119	-1.37951060072243	7.32736260940099e-10	1.55470872936552e-08	5	135149307	135285337	-	5641	protein_coding	microtubule associated serine/threonine kinase 2 [Source:RGD Symbol;Acc:1304573]	Pkinase
ENSRNOG00000016419	Pdlim5	477.42630817821	180.338725290122	332.566485469495	68.3379310947039	31.2058030145046	44.4175302842004	2.77673419028169	7.32750364574194e-10	1.55470872936552e-08	2	247818243	247988462	-	1867	protein_coding	PDZ and LIM domain 5 [Source:RGD Symbol;Acc:621076]	LIM
ENSRNOG00000053675	Dhh	371.987635877368	1601.24012362252	538.987062657457	5933.65442333234	7062.91341561621	5973.58836770849	-2.9166252215549	7.35101466445189e-10	1.55793280247179e-08	7	140575288	140580783	-	2479	protein_coding	desert hedgehog [Source:RGD Symbol;Acc:620711]	-
ENSRNOG00000006996	Mms22l	118.091312976942	119.946221937151	151.72794562534	32.0334052006425	24.7045940531495	29.6116868561336	2.16923135806568	7.41513562491608e-10	1.56974650771529e-08	5	38844488	38961035	+	4483	protein_coding	MMS22-like, DNA repair protein [Source:RGD Symbol;Acc:1304693]	-
ENSRNOG00000008401	Card10	200.755232060802	343.062970435627	220.534804687994	772.005065335483	836.05547243027	810.90465544489	-1.66173498168615	7.68437151307537e-10	1.62490632389918e-08	7	119999472	120027026	-	3420	protein_coding	caspase recruitment domain family, member 10 [Source:RGD Symbol;Acc:1304949]	CARD
ENSRNOG00000030058	LOC100359600	139.179047437111	120.785006705942	135.849439687804	33.1011853739972	29.9055612222336	18.2225765268515	2.28465463646516	7.7071192143272e-10	1.62787912604758e-08	6	10642700	10644676	+	1977	protein_coding	karyopherin alpha 2-like [Source:RGD Symbol;Acc:2325125]	Arm
ENSRNOG00000025930	Chst13	393.075370337537	91.4275397982478	291.105942188152	34.168965547352	18.2033850917944	19.3614875597797	3.4289351620117	7.81805154592414e-10	1.64945040217217e-08	4	122224535	122237754	-	1023	protein_coding	carbohydrate (chondroitin 4) sulfotransferase 13 [Source:RGD Symbol;Acc:1562825]	-
ENSRNOG00000027724	Plekhf1	404.884501635231	434.490510233875	419.89826812594	909.748707698246	1066.19826966224	867.8502070913	-1.17477172217563	7.86248270430809e-10	1.65695853166718e-08	1	94609377	94610854	-	1478	protein_coding	pleckstrin homology domain containing, family F (with FYVE domain) member 1 [Source:RGD Symbol;Acc:1310544]	FYVE
ENSRNOG00000032178	Cenpa	106.282181679248	58.7149338153885	67.9247198439021	8.54224138683799	6.50120896135513	6.83346619756929	3.40595507076946	7.93470482523634e-10	1.67029994270565e-08	6	27072166	27080856	-	2520	protein_coding	centromere protein A [Source:RGD Symbol;Acc:1563607]	Histone
ENSRNOG00000010011	Osbpl3	280.045113631035	213.890116041772	322.862954063223	86.4901940417346	76.7142657439905	62.6401068110519	1.85370891520859	8.03426475170827e-10	1.68935970957637e-08	4	80025440	80107884	-	6831	protein_coding	oxysterol binding protein-like 3 [Source:RGD Symbol;Acc:1564287]	-
ENSRNOG00000016313	Ctnnbip1	485.861401962277	483.97881159256	471.944482032307	983.425539659724	1123.40890852217	973.768933153625	-1.09494998385446	8.17398141870571e-10	1.71681100761717e-08	5	166464252	166513027	+	2540	protein_coding	catenin, beta-interacting protein 1 [Source:RGD Symbol;Acc:1562749]	-
ENSRNOG00000015499	Serinc4	943.886994437132	1330.31264330295	950.063938595877	2805.05851540292	2712.30437867736	2580.77240061534	-1.32855710233423	8.43671755852903e-10	1.77001011712252e-08	3	113417593	113423473	-	2646	protein_coding	serine incorporator 4 [Source:RGD Symbol;Acc:1566077]	TMS_TDE
ENSRNOG00000039417	Dda1	693.364709050333	815.298795265109	618.379592345135	1640.11034627289	2086.888076595	1636.61515431785	-1.33398332629713	8.46725851535889e-10	1.77443051773209e-08	16	19881122	19885500	+	1768	protein_coding	DET1 and DDB1 associated 1 [Source:RGD Symbol;Acc:1584153]	-
ENSRNOG00000042944	Cenpw	107.125691057655	166.918168989462	114.678098437757	27.7622845072235	14.3026597149813	11.3891103292822	2.85213552739927	8.65336755596255e-10	1.81140604649116e-08	1	29915443	29920598	+	1601	protein_coding	centromere protein W [Source:RGD Symbol;Acc:1593465]	-
ENSRNOG00000047080	Gng4	202.442250817615	83.8784768791265	376.673446407093	26.6945043338687	9.10169254589718	11.3891103292822	3.80095530883331	9.12605511633531e-10	1.90822145763998e-08	17	90266794	90315492	-	3015	protein_coding	guanine nucleotide binding protein (G protein), gamma 4 [Source:RGD Symbol;Acc:620806]	-
ENSRNOG00000020743	Cyp2s1	113.873766084909	224.794318036059	186.131375156667	923.629849951858	630.617269251448	587.678092990959	-2.02945319011997	9.24493601168519e-10	1.93092392618642e-08	1	82595211	82610350	-	2632	protein_coding	cytochrome P450, family 2, subfamily s, polypeptide 1 [Source:RGD Symbol;Acc:1306078]	p450
ENSRNOG00000010438	Cpt1b	80.1333909486394	66.2639967345099	68.8068590626541	196.471551897274	481.08946314028	390.646484294378	-2.31012056424456	9.25722271032416e-10	1.93133705431986e-08	7	130395194	130405347	-	3784	protein_coding	carnitine palmitoyltransferase 1b, muscle [Source:RGD Symbol;Acc:2397]	-
ENSRNOG00000001854	Tmtc1	312.09847001049	44.455592745937	364.323497344566	17.084482773676	5.2009671690841	3.41673309878465	4.79500036385493	9.36454353206924e-10	1.9515542054874e-08	4	182625386	182844291	-	3073	protein_coding	transmembrane and tetratricopeptide repeat containing 1 [Source:RGD Symbol;Acc:1564868]	-
ENSRNOG00000009425	Fgf7	36.2709032714894	129.172854393855	114.678098437757	780.547306722321	474.588254178925	611.595224682452	-2.73694062959467	9.51119354322117e-10	1.97991345591387e-08	3	118317761	118366872	+	693	protein_coding	fibroblast growth factor 7 [Source:RGD Symbol;Acc:61805]	-
ENSRNOG00000015295	Ctdsp1	2229.39528712899	2685.78882966963	2159.47680750484	4856.2642284174	5896.5965279491	5169.51717846117	-1.17021050107295	9.68572422898483e-10	2.0140071412878e-08	9	81672758	81677979	+	3629	protein_coding	CTD (carboxy-terminal domain, RNA polymerase II, polypeptide A) small phosphatase 1 [Source:RGD Symbol;Acc:1305629]	NIF
ENSRNOG00000003672	Enam	31955.5092915606	371.58165257453	51381.9630746463	10.6778017335475	84.5157164976167	25.0560427244207	9.44476718318396	9.74614729995075e-10	2.02432449738999e-08	14	21194664	21219454	-	4143	protein_coding	enamelin [Source:RGD Symbol;Acc:1306796]	-
ENSRNOG00000042384	Kctd7	70.8547877861654	67.9415662720924	35.285568750079	245.589439871592	235.343764401056	247.143694145423	-2.06295918242276	9.76587727852752e-10	2.02617619948187e-08	12	30024081	30033357	-	1477	protein_coding	potassium channel tetramerization domain containing 7 [Source:RGD Symbol;Acc:1582914]	K_tetra
ENSRNOG00000028108	Cytl1	37.1144126498962	117.429867630777	95.2710356252133	361.97747876726	845.157164976167	566.038783365323	-2.82700612671252	9.80937941102987e-10	2.03095970696867e-08	14	77805130	77810147	-	1854	protein_coding	cytokine like 1 [Source:RGD Symbol;Acc:1561846]	-
ENSRNOG00000021318	Epas1	2678.14227644137	1900.68628608101	3014.2697104755	6369.30873406108	6659.8384600122	7258.28001285152	-1.41786426668912	9.81424923644466e-10	2.03095970696867e-08	6	10306405	10387265	+	4898	protein_coding	endothelial PAS domain protein 1 [Source:RGD Symbol;Acc:68404]	-
ENSRNOG00000016066	Bambi	3459.231960846	440.362003615414	3442.10723157021	225.301616577852	215.84013751699	185.642498367299	3.55005203325815	9.82145446764673e-10	2.03095970696867e-08	17	56905112	56909992	-	1466	protein_coding	BMP and activin membrane-bound inhibitor [Source:RGD Symbol;Acc:621831]	-
ENSRNOG00000011107	Pcsk1	123.995878625789	165.240599451879	49.3997962501106	2.1355603467095	0	0	7.20449573761807	1.02527414257697e-09	2.11780717322816e-08	2	91450162	91497091	-	5046	protein_coding	proprotein convertase subtilisin/kexin type 1 [Source:RGD Symbol;Acc:3272]	Peptidase_S8
novel.816	-	121.465350490569	112.397159018029	86.4496434376936	21.355603467095	13.0024179227103	20.5003985927079	2.53622309792451	1.04100524785111e-09	2.14793318485579e-08	2	206211907	206216564	-	4658	-	- && - && -	-
novel.167	-	10.1221125408808	20.1308344509903	10.5856706250237	113.184698375603	79.3147493285326	92.2517936671855	-2.80114458463476	1.05256305082399e-09	2.16939150244086e-08	10	43526295	43529071	+	2480	-	- && - && -	-
ENSRNOG00000015675	Nell1	80.9769003270462	37.7453145956069	93.5067571877094	384.400862407709	283.452710715084	367.868263635814	-2.28841269285557	1.05607585647282e-09	2.17423968912288e-08	1	105349069	106218958	+	2889	protein_coding	NEL-like 1 (chicken) [Source:RGD Symbol;Acc:620998]	EGF_CA
ENSRNOG00000005468	Rbm28	379.579220283029	377.453145956069	390.787673907125	755.988362735162	855.559099314335	868.989118124229	-1.11151216252591	1.06773440572074e-09	2.19582920869134e-08	4	56398769	56438465	-	3985	protein_coding	RNA binding motif protein 28 [Source:RGD Symbol;Acc:1311336]	RRM_1
ENSRNOG00000005700	Nsg1	1198.62682671596	890.789424456323	1487.28672281583	432.450970208673	403.074955604018	338.25657677968	1.60731151122272	1.07182229026836e-09	2.20181914563351e-08	14	77380262	77401996	+	1603	protein_coding	neuron specific gene family member 1 [Source:RGD Symbol;Acc:2222]	Calcyon
ENSRNOG00000015633	Cul3	1194.40927982393	1251.46687503657	1272.04475344035	2703.61939893422	2409.34804107821	2358.68474919433	-1.00706239271463	1.10115357544437e-09	2.2595960827985e-08	9	86044485	86103158	-	4271	protein_coding	cullin 3 [Source:RGD Symbol;Acc:1308190]	Cullin
ENSRNOG00000005343	Esr2	0	0	0	56.5923491878017	29.9055612222336	46.6953523500569	-8.14436774295565	1.10792766674095e-09	2.27100928188094e-08	6	99164357	99214251	-	2749	protein_coding	estrogen receptor 2 (ER beta) [Source:RGD Symbol;Acc:2582]	Hormone_recep
ENSRNOG00000008941	Ets1	1473.61088407656	1325.2799346902	1207.64859047145	601.160237598723	383.571328719953	446.453124907861	1.4840231882672	1.11391556474675e-09	2.28078777109621e-08	8	33816386	33879625	+	5031	protein_coding	v-ets avian erythroblastosis virus E26 oncogene homolog 1 [Source:RGD Symbol;Acc:2583]	Ets
ENSRNOG00000009917	LOC500227	19.4007157033548	13.4205563006602	19.4070628125435	81.1512931749609	117.021761304392	94.5296157330419	-2.4854892842327	1.14807123325142e-09	2.34815661080407e-08	4	114854458	114860677	+	1920	protein_coding	hypothetical gene supported by BC079424 [Source:RGD Symbol;Acc:1566019]	-
ENSRNOG00000014903	Zfyve27	424.285217338586	395.067626100686	569.861935313776	1088.06799664849	1508.28047903439	1341.63719678944	-1.50310762839542	1.1624095681193e-09	2.37489021360034e-08	1	261415191	261438539	+	5439	protein_coding	zinc finger, FYVE domain containing 27 [Source:RGD Symbol;Acc:735177]	FYVE
ENSRNOG00000018851	Ppp2r2b	26.1487907306087	72.1354901160487	24.6998981250553	428.179849515254	279.551985338271	224.365473486859	-2.92116167292326	1.16638203979263e-09	2.38041040474018e-08	18	36985714	37245809	-	1959	protein_coding	Serine/threonine-protein phosphatase 2A 55 kDa regulatory subunit B beta isoform [Source:UniProtKB/Swiss-Prot;Acc:P36877]	-
ENSRNOG00000014168	Xylb	247.148247873172	205.50226835386	276.99171468812	638.53254366614	1042.79391740136	691.318996987427	-1.70073038313542	1.1734847034621e-09	2.39229988241158e-08	8	128044084	128076946	+	3384	protein_coding	xylulokinase homolog (H. influenzae) [Source:RGD Symbol;Acc:1307372]	FGGY_N
ENSRNOG00000061731	Plxnb3	278.358094874221	981.378179485779	578.683327501296	2925.71767499201	4034.65028141699	3414.45527671879	-2.49647349705203	1.19410114918819e-09	2.43168315543921e-08	X	157015305	157028434	-	5942	protein_coding	Plexin-B3 [Source:UniProtKB/Swiss-Prot;Acc:D3ZLH5]	Sema
ENSRNOG00000012721	Ednra	1117.64992638892	542.693745407948	657.193717970222	228.504957097916	158.629498657065	146.91952324774	2.11643556768809	1.23878462429515e-09	2.51993810381864e-08	19	33928356	33991703	+	5077	protein_coding	endothelin receptor type A [Source:RGD Symbol;Acc:2535]	7tm_1
ENSRNOG00000005303	Tbc1d25	176.293460087007	182.016294827704	181.720679062907	438.857651248802	898.467078459279	636.651267406873	-1.86909952237556	1.25992961143105e-09	2.56017150435583e-08	X	15064594	15088589	+	2496	protein_coding	TBC1 domain family, member 25 [Source:RGD Symbol;Acc:1559711]	TBC
ENSRNOG00000005271	Rapgef5	332.342695092252	232.34338095518	357.26638359455	922.562069778503	774.944108193532	1087.66003644645	-1.59550526555738	1.29285528964793e-09	2.62423010309361e-08	6	145546595	145625236	+	5426	protein_coding	Rap guanine nucleotide exchange factor (GEF) 5 [Source:RGD Symbol;Acc:1561668]	-
ENSRNOG00000010682	Clcn3	461.399629988482	601.408679223337	618.379592345135	2459.09773923599	1269.03598925652	2245.93255693444	-1.82955897954105	1.30266105742662e-09	2.64127217650301e-08	16	32449116	32519148	+	3884	protein_coding	chloride channel, voltage-sensitive 3 [Source:RGD Symbol;Acc:621219]	Voltage_CLC
ENSRNOG00000019622	Ackr3	713.608934132094	850.527755554342	857.43932062692	354.503017553777	327.660931652299	370.14608570167	1.20181338174738	1.31524410077176e-09	2.6639025111307e-08	9	97355924	97367445	+	1936	protein_coding	atypical chemokine receptor 3 [Source:RGD Symbol;Acc:620601]	7tm_1
ENSRNOG00000019971	Kxd1	613.231318101693	1125.64915971788	693.361425939053	2481.52112287644	3570.46396157624	2571.66111235191	-1.82581894162254	1.3291409552272e-09	2.68914209462005e-08	16	20657099	20666579	+	1191	protein_coding	KxDL motif containing 1 [Source:RGD Symbol;Acc:1562866]	-
novel.1074	-	0	2.51635430637379	0.882139218751975	33.1011853739972	92.3171672512429	62.6401068110519	-5.78129992715683	1.34206293295634e-09	2.71235696320788e-08	5	134979782	134983129	+	3348	-	- && - && -	-
ENSRNOG00000016532	Ino80c	517.071248963326	743.16330514906	464.887368282291	1683.88933338044	1656.50804335329	1491.97345313596	-1.48585572471914	1.35033663189893e-09	2.72613758605888e-08	18	15995000	16009710	-	2588	protein_coding	INO80 complex subunit C [Source:RGD Symbol;Acc:1310199]	YL1_C
ENSRNOG00000018529	Csnk1g2	2566.79903849168	2615.33090909116	2240.63361563002	4828.50194391017	6098.13400575111	5318.71452377477	-1.12986883444588	1.38468104918045e-09	2.79246495763139e-08	7	11944958	11963268	-	2376	protein_coding	casein kinase 1, gamma 2 [Source:RGD Symbol;Acc:621407]	Pkinase
ENSRNOG00000028493	Ppp1r15b	854.475000326019	742.324520380269	904.192699220775	1759.70172568863	1717.61940759003	1756.20081277531	-1.06541738496781	1.40306958326301e-09	2.82650630563789e-08	13	49933155	49940961	+	5383	protein_coding	protein phosphatase 1, regulatory subunit 15B [Source:RGD Symbol;Acc:1307944]	-
ENSRNOG00000048431	Nynrin	445.372951798754	223.955533267268	410.194736719668	81.1512931749609	66.3123314058223	96.8074377988983	2.14192865502051	1.41986932559295e-09	2.8572773163248e-08	15	34520142	34539930	+	5565	protein_coding	NYN domain and retroviral integrase containing [Source:MGI Symbol;Acc:MGI:2652872]	-
ENSRNOG00000008781	RGD1310769	482.48736444865	416.037245320467	420.780407344692	1069.91573370146	1513.48144620347	1018.18646343782	-1.44832786349184	1.42988342379902e-09	2.87434183957882e-08	6	109683253	109692218	-	1683	protein_coding	similar to HSPC288 [Source:RGD Symbol;Acc:1310769]	-
ENSRNOG00000005291	Slc38a1	220.155947764157	194.598066359573	309.630865781943	908.680927524891	609.813400575111	931.629224935281	-1.7588853162195	1.47485424165034e-09	2.96156422479305e-08	7	137975549	138039984	-	2281	protein_coding	solute carrier family 38, member 1 [Source:RGD Symbol;Acc:69645]	Aa_trans
novel.1108	-	5.06105627044039	11.7429867630777	6.17497453126383	65.1345905746397	81.9152329130746	62.6401068110519	-3.18588133159928	1.47762510090897e-09	2.96395142029225e-08	5	116816694	116820188	-	1013	-	- && - && -	-
ENSRNOG00000033496	Igdcc4	371.987635877368	286.864390926612	427.837521094708	124.930280282506	80.6149911208036	107.057637095252	1.79394216326497	1.49464713043984e-09	2.99488919666208e-08	8	70603249	70624925	+	3717	protein_coding	immunoglobulin superfamily, DCC subclass, member 4 [Source:RGD Symbol;Acc:1310919]	I-set
ENSRNOG00000005884	Emc7	665.528899562911	1022.47863315655	858.321459845672	2121.67920445589	2436.6531187159	2103.56867781841	-1.38739916066988	1.50158889554084e-09	3.00558418354248e-08	3	103945329	103956007	+	1141	protein_coding	ER membrane protein complex subunit 7 [Source:RGD Symbol;Acc:1305045]	-
ENSRNOG00000019719	Kcna5	5.90456564884712	10.9042019942864	48.5176570313586	392.943103794547	231.443039024243	304.089245791834	-3.8330442773007	1.52273047226608e-09	3.04464838825027e-08	4	159077195	159079003	-	1809	protein_coding	potassium channel, voltage gated shaker related subfamily A, member 5 [Source:RGD Symbol;Acc:2953]	Ion_trans
ENSRNOG00000012559	Man1b1	1826.19780425057	2109.54369351003	1755.45704531643	3683.84159807388	4553.44675653313	4262.94399625031	-1.13501112123533	1.53680493316471e-09	3.06951390435403e-08	3	2547986	2569049	+	3677	protein_coding	mannosidase, alpha, class 1B, member 1 [Source:RGD Symbol;Acc:1563595]	-
ENSRNOG00000022256	Cxcl10	193.163647655141	170.273308064627	70.571137500158	7.47446121348324	18.2033850917944	18.2225765268515	3.3154524987727	1.67088416359284e-09	3.33302183769151e-08	14	17210733	17212930	+	1134	protein_coding	chemokine (C-X-C motif) ligand 10 [Source:RGD Symbol;Acc:620209]	-
ENSRNOG00000033100	AABR07054189.1	120.621841112163	515.013848037836	184.367096719163	1840.85301886359	2125.89533036313	1864.39736090349	-2.82986534066668	1.67229278218843e-09	3.33302183769151e-08	3	143828611	143829156	+	546	processed_pseudogene	-	Ferritin
ENSRNOG00000008040	Fam64a	247.991757251579	228.988241880015	158.785059375356	48.0501078009637	45.5084627294859	19.3614875597797	2.49460189960478	1.67549312229253e-09	3.33585160958029e-08	10	58613674	58618514	+	1436	protein_coding	family with sequence similarity 64, member A [Source:RGD Symbol;Acc:1308747]	-
ENSRNOG00000033568	Mapk8ip3	970.035785167741	715.483407778949	942.12468562711	1897.44536805139	2328.73304995741	2201.51502665024	-1.29044266691922	1.71258958925324e-09	3.40608980410398e-08	10	14260787	14299167	-	3969	protein_coding	mitogen-activated protein kinase 8 interacting protein 3 [Source:RGD Symbol;Acc:1563691]	-
ENSRNOG00000057880	Myh11	605.639733696033	468.880685754317	1505.81164640962	4279.66293480583	4643.16344019983	5765.16764868263	-2.50914738765795	1.73198447342323e-09	3.44101051003015e-08	10	764421	859184	+	6693	protein_coding	myosin, heavy chain 11, smooth muscle [Source:RGD Symbol;Acc:3136]	Myosin_head
ENSRNOG00000023257	Adamts9	1135.36362333546	992.282381480066	1175.89157859638	465.55215558267	315.958755521859	454.425502138358	1.4170433285501	1.7453308448637e-09	3.4638531121315e-08	4	124660262	124858250	-	7965	protein_coding	ADAM metallopeptidase with thrombospondin type 1 motif, 9 [Source:RGD Symbol;Acc:1306889]	TSP_1
ENSRNOG00000012881	Fgl2	782.776703161446	4115.07807568994	1630.19327625365	18043.3493693485	14694.0324944549	18033.5172953854	-2.95926548201366	1.76985781881764e-09	3.50881335825911e-08	4	10323607	10329241	-	3686	protein_coding	fibrinogen-like 2 [Source:RGD Symbol;Acc:620170]	Fibrinogen_C
ENSRNOG00000012543	Mcm3	422.598198581772	353.128387661122	471.944482032307	162.302586349922	135.225146396187	157.169722544094	1.45451819123798	1.85301778581027e-09	3.66979790879022e-08	9	26914057	26932201	-	2932	protein_coding	minichromosome maintenance complex component 3 [Source:RGD Symbol;Acc:1305168]	MCM
ENSRNOG00000015618	Wnt5a	1181.75663914783	241.570013411884	516.051442969905	99.3035561219916	48.108946314028	51.2509964817697	3.28462960003646	1.88455972632468e-09	3.72832380915447e-08	16	4469468	4489860	+	4994	protein_coding	wingless-type MMTV integration site family, member 5A [Source:RGD Symbol;Acc:69250]	wnt
ENSRNOG00000053384	Bmp7	1461.80175277886	447.072281765744	1169.71660406512	159.099245829858	206.738444971093	93.3907047001137	2.74605151263814	1.89026335377191e-09	3.7338343592983e-08	3	170879973	170955399	-	2026	protein_coding	bone morphogenetic protein 7 [Source:RGD Symbol;Acc:620743]	TGFb_propeptide
ENSRNOG00000024595	Cers6	215.938400872123	75.4906291912138	241.706145938041	25.626724160514	16.9031432995233	18.2225765268515	3.12837260074687	1.89133109526239e-09	3.7338343592983e-08	3	55094637	55338445	+	2004	protein_coding	ceramide synthase 6 [Source:RGD Symbol;Acc:1561599]	LAG1
ENSRNOG00000012698	Chsy1	961.600691383673	992.282381480066	1076.20984687741	469.823276276089	366.668185420429	306.36706785769	1.40597596490044	1.90672868500899e-09	3.76026967512036e-08	1	127010588	127071570	+	3760	protein_coding	chondroitin sulfate synthase 1 [Source:RGD Symbol;Acc:1311904]	-
ENSRNOG00000056297	Fmnl3	1030.76846041303	761.616570062468	836.267979376873	377.994181367581	327.660931652299	281.311025133269	1.41286472753476	1.92165839554955e-09	3.78572765937127e-08	7	140983342	141001993	-	2828	protein_coding	formin-like 3 [Source:MGI Symbol;Acc:MGI:109569]	FH2
ENSRNOG00000005082	Irf6	501.044570773598	114.074728555612	1024.16363297104	50.1856681476732	20.8038686763364	38.7229751195593	3.89721487158298	1.92891971439739e-09	3.79604105559193e-08	13	111870121	111889328	+	4044	protein_coding	interferon regulatory factor 6 [Source:RGD Symbol;Acc:1309645]	IRF
ENSRNOG00000038761	Hacd2	213.407872736903	216.406470348146	204.656298750458	475.162177142863	457.685110879401	488.592833126205	-1.16383554094768	1.96526558018733e-09	3.86351003618148e-08	11	68894626	68989948	-	765	protein_coding	3-hydroxyacyl-CoA dehydratase 2 [Source:RGD Symbol;Acc:1306337]	-
ENSRNOG00000029614	Robo1	596.361130533559	93.9438941046216	390.787673907125	39.5078664141257	27.3050776376915	27.3338647902772	3.51912143888978	1.96982812291399e-09	3.86493061081924e-08	11	9642365	10143317	+	4935	protein_coding	roundabout, axon guidance receptor, homolog 1 (Drosophila) [Source:RGD Symbol;Acc:61941]	I-set
ENSRNOG00000010260	Dixdc1	202.442250817615	145.94854976968	195.834906562938	505.060021996796	464.186319840756	469.231345566425	-1.40276155119439	1.9701140823765e-09	3.86493061081924e-08	8	55091235	55162421	-	5634	protein_coding	DIX domain containing 1 [Source:RGD Symbol;Acc:1309902]	DIX
novel.893	-	502.731589530412	707.934344859827	471.944482032307	1612.34806176567	1348.35073858505	1568.28049234215	-1.42850543246947	1.99713486213759e-09	3.91384117595688e-08	3	94610086	94624068	+	13676	-	- && - && -	-
ENSRNOG00000000815	Smpdl3a	493.452986367938	666.833891189055	513.40502531365	219.962715711078	137.825629980729	135.530412918458	1.76024284854061	2.00866583084195e-09	3.93232542746331e-08	20	40778927	40800868	+	1782	protein_coding	sphingomyelin phosphodiesterase, acid-like 3A [Source:RGD Symbol;Acc:1359277]	Metallophos
ENSRNOG00000047768	Lamb2	3665.89175855565	4105.01265846445	3496.79986313283	7243.82069603862	10067.7721975546	9007.64735942926	-1.22384499756986	2.01348511878125e-09	3.9376454802053e-08	8	117268337	117280517	+	5902	protein_coding	laminin, beta 2 [Source:RGD Symbol;Acc:2988]	Laminin_EGF
ENSRNOG00000016632	Dsg3	113.873766084909	31.8738212140681	179.956400625403	0	5.2009671690841	2.27782206585643	5.5028772968027	2.02177891636942e-09	3.94974223130147e-08	18	15650526	15688284	-	6384	protein_coding	desmoglein 3 [Source:RGD Symbol;Acc:1592103]	Cadherin
ENSRNOG00000048411	Uhrf1	415.006614176112	254.990569712544	421.662546563444	90.7613147351536	35.1065283913177	78.5848612720469	2.41086313602016	2.05580901577987e-09	4.0113984931506e-08	9	10738222	10757954	-	3856	protein_coding	ubiquitin-like with PHD and ring finger domains 1 [Source:RGD Symbol;Acc:1595855]	ubiquitin
ENSRNOG00000001715	Ece2	167.858366302939	241.570013411884	161.431477031611	486.907759049765	635.818236420532	593.3726481556	-1.5870892840818	2.05762153825339e-09	4.0113984931506e-08	11	83948230	83964055	-	3756	protein_coding	endothelin-converting enzyme 2 [Source:RGD Symbol;Acc:1303039]	-
ENSRNOG00000009094	Nudt4	14167.5835197195	10983.8865473216	6632.8047857961	3243.91616665173	3141.3841701268	2942.94610908651	1.7686417293787	2.07925982884053e-09	4.04936932363071e-08	7	36643916	36660141	-	2926	protein_coding	nudix (nucleoside diphosphate linked moiety X)-type motif 4 [Source:RGD Symbol;Acc:621355]	NUDIX
ENSRNOG00000021232	Ddrgk1	551.655133478002	768.326848212798	613.086757032623	1516.24784616374	2006.27308547419	1561.44702614458	-1.39473749848688	2.09294586492064e-09	4.07179031975995e-08	3	123195580	123206828	-	1573	protein_coding	DDRGK domain containing 1 [Source:RGD Symbol;Acc:1309979]	-
ENSRNOG00000019744	Prr16	177.98047884382	79.6845530351701	227.59191843801	24.5589439871592	19.5036268840654	20.5003985927079	2.90671946381762	2.13998050455733e-09	4.15897663411634e-08	18	46148849	46151627	+	2779	protein_coding	proline rich 16 [Source:RGD Symbol;Acc:1564528]	-
ENSRNOG00000007151	Cdk14	565.994792910917	582.955414309929	561.040543126256	243.453879524883	156.029015072523	217.532007289289	1.46796782352136	2.142783226913e-09	4.16010816126581e-08	4	25825567	26419127	+	4582	protein_coding	cyclin-dependent kinase 14 [Source:RGD Symbol;Acc:1305544]	Pkinase
novel.166	-	11.8091312976942	16.7756953758253	3.5285568750079	125.99806045586	85.8159582898877	94.5296157330419	-3.24986478503542	2.15307190000057e-09	4.1757559054359e-08	10	43522945	43523635	+	656	-	- && - && -	-
novel.770	-	17.7136969465414	8.38784768791264	23.8177589063033	150.55700444302	80.6149911208036	171.975565972161	-3.01792890700726	2.17142754042838e-09	4.20700051395303e-08	2	234183997	234189104	+	4899	-	- && - && -	-
ENSRNOG00000057389	Dusp28	66.6372408941318	91.4275397982478	79.3925296876778	249.860560565011	380.970845135411	239.171316914925	-1.87181024636311	2.17649954779231e-09	4.21180681282428e-08	9	100076958	100078788	+	1681	protein_coding	dual specificity phosphatase 28 [Source:MGI Symbol;Acc:MGI:1914696]	-
ENSRNOG00000017606	P2rx1	45.5495064339635	107.364450405282	63.5140237501422	274.41950455217	343.263833159551	388.368662228522	-2.216044015244	2.17840448445515e-09	4.21180681282428e-08	10	59566223	59581325	+	2521	protein_coding	purinergic receptor P2X, ligand-gated ion channel, 1 [Source:RGD Symbol;Acc:3240]	-
ENSRNOG00000055382	Hcn1	7.59158440566058	36.9065298268156	8.82139218751975	178.319288950243	196.336510632925	187.920320433156	-3.39656882324181	2.22972475559531e-09	4.30658693774001e-08	2	50099576	50499799	+	2762	protein_coding	hyperpolarization-activated cyclic nucleotide-gated potassium channel 1 [Source:RGD Symbol;Acc:620688]	Ion_trans
ENSRNOG00000008445	Dact1	382.953257796656	687.803510408837	434.012495625972	146.285883749601	68.9128149903644	109.335459161109	2.20958299721444	2.23659809270154e-09	4.31541351871918e-08	6	93740586	93749809	+	2448	protein_coding	dishevelled-binding antagonist of beta-catenin 1 [Source:RGD Symbol;Acc:1564008]	-
ENSRNOG00000060005	Surf4	528.036870882614	273.443834625952	763.932563439211	119.591379415732	81.9152329130746	94.5296157330419	2.40082907684447	2.26020551538465e-09	4.35647637147442e-08	3	5461770	5483239	-	4062	protein_coding	surfeit 4 [Source:RGD Symbol;Acc:1561980]	SURF4
ENSRNOG00000001528	Gap43	539.846002180308	734.775457461148	363.441358125814	164.438146696631	137.825629980729	117.307836391606	1.96454025676998	2.29860226605057e-09	4.42437212072404e-08	11	58624198	58717914	+	1481	protein_coding	growth associated protein 43 [Source:RGD Symbol;Acc:62071]	IQ
ENSRNOG00000022694	Plekhg5	623.353430642574	419.392384395632	606.029643282607	1298.42069079937	1949.06244661427	1660.53228600934	-1.57356321109649	2.3001539608141e-09	4.42437212072404e-08	5	169244778	169288309	+	4029	protein_coding	pleckstrin homology domain containing, family G (with RhoGef domain) member 5 [Source:RGD Symbol;Acc:1303132]	RhoGEF
ENSRNOG00000004284	Btg1	3282.938500759	4075.65519155675	4052.54757094657	1841.92079903694	1694.21505532915	1827.95220784979	1.08890838753572	2.30303230534134e-09	4.42536515287898e-08	7	37812831	37815088	+	1462	protein_coding	B-cell translocation gene 1, anti-proliferative [Source:RGD Symbol;Acc:2224]	-
ENSRNOG00000020010	Kctd13	138.335538058704	182.855079596496	131.438743594044	424.97650899519	488.890913893906	381.535196030952	-1.51604704812448	2.31041528527577e-09	4.43500311164359e-08	1	198360627	198378934	+	1698	protein_coding	potassium channel tetramerization domain containing 13 [Source:RGD Symbol;Acc:735189]	K_tetra
ENSRNOG00000008891	Ift20	687.460143401486	813.621225727527	688.950729845293	1630.5003247127	1768.3288374886	1450.97265595055	-1.14674360661704	2.34830604803082e-09	4.5031232149291e-08	10	65805860	65811351	+	1126	protein_coding	intraflagellar transport 20 [Source:RGD Symbol;Acc:1309400]	-
ENSRNOG00000011777	Spag5	301.97635746961	170.273308064627	299.927334375672	72.6090517881229	52.009671690841	52.3899075146979	2.12202018896448	2.36833047809086e-09	4.53687847720166e-08	10	65566171	65585760	+	3910	protein_coding	sperm associated antigen 5 [Source:RGD Symbol;Acc:620152]	-
ENSRNOG00000048651	Nrtn	24.4617719737952	60.392503352971	44.1069609375988	174.048168256824	365.367943628158	241.449138980782	-2.59679114483071	2.37563574230019e-09	4.54622427293096e-08	9	10305470	10306597	+	671	protein_coding	neurturin [Source:RGD Symbol;Acc:621494]	-
ENSRNOG00000001375	Gal3st4	1406.97364318243	286.025606157821	1781.92122187899	119.591379415732	148.227564318897	103.640903996468	3.22626708335143	2.41443272788625e-09	4.61575481193356e-08	12	19583110	19592000	-	2207	protein_coding	galactose-3-O-sulfotransferase 4 [Source:RGD Symbol;Acc:1561105]	-
ENSRNOG00000006877	Efnb1	2103.71238974639	1740.47839524187	1887.77792812923	898.003125791344	963.47916807283	842.79416436688	1.08403795129634	2.41793341803702e-09	4.61773522802484e-08	X	68891227	68904038	+	3263	protein_coding	ephrin B1 [Source:RGD Symbol;Acc:2540]	-
ENSRNOG00000054090	U6	0.843509378406731	0	4.41069609375988	36.3045258940615	83.2154747053457	71.7513950744776	-5.20644810417326	2.48074942411697e-09	4.7328758106753e-08	17	24500564	24500672	+	109	snRNA	U6 spliceosomal RNA [Source:RFAM;Acc:RF00026]	-
ENSRNOG00000014029	Klhl13	894.119941111135	624.055867980701	755.993310470443	316.062931313006	223.641588270616	217.532007289289	1.58520108431354	2.49774496617645e-09	4.76045289331798e-08	X	121578940	121731543	-	3194	protein_coding	kelch-like family member 13 [Source:RGD Symbol;Acc:1559646]	BACK
ENSRNOG00000000321	Cd24	5726.5851700033	757.422646218512	8746.41035392583	163.370366523277	107.920068758495	95.6685267659701	5.37489326834119	2.53106145153693e-09	4.81904840391711e-08	20	48335540	48340846	+	1846	protein_coding	CD24 molecule [Source:RGD Symbol;Acc:2298]	-
ENSRNOG00000055672	Gpx2	42.1754689203366	29.3574669076943	74.9818335939179	608.634698812207	156.029015072523	580.84462679339	-3.20075959312446	2.61001917863564e-09	4.9643359707349e-08	6	99839960	99843245	-	1007	protein_coding	glutathione peroxidase 2 [Source:RGD Symbol;Acc:727780]	GSHPx
ENSRNOG00000004084	Fam84a	248.835266629986	46.1331622835195	677.482920001517	9.61002156019274	13.0024179227103	19.3614875597797	4.53473789224825	2.61815540030649e-09	4.97476079358438e-08	6	39358985	39363458	-	3719	protein_coding	family with sequence similarity 84, member A [Source:RGD Symbol;Acc:1305779]	-
ENSRNOG00000024998	Trps1	118.934822355349	74.6518444224225	87.3317826564455	18.1522629470307	10.4019343381682	10.2501992963539	2.84507427464625	2.64742553492226e-09	5.02528038467765e-08	7	90090828	90318221	-	4577	protein_coding	trichorhinophalangeal syndrome I [Source:RGD Symbol;Acc:1311883]	GATA
ENSRNOG00000005903	St14	149.301159977991	114.913513324403	157.902920156604	33.1011853739972	19.5036268840654	35.3062420207747	2.25492668876739	2.68038860714402e-09	5.08270046101651e-08	8	32240133	32280869	-	3193	protein_coding	suppression of tumorigenicity 14 (colon carcinoma) [Source:RGD Symbol;Acc:69288]	Trypsin
ENSRNOG00000008526	Pdzd3	9.27860316247404	30.1962516764855	29.1105942188152	116.388038895668	241.844973362411	184.503587334371	-2.98396225257665	2.71622920442541e-09	5.14545542415673e-08	8	48577952	48582353	-	2074	protein_coding	PDZ domain containing 3 [Source:RGD Symbol;Acc:1559807]	-
ENSRNOG00000000479	Kifc1	300.289338712796	270.088695550787	277.873853906872	101.439116468701	117.021761304392	94.5296157330419	1.44050786862713	2.7632950647595e-09	5.22932656952214e-08	20	5509059	5526173	+	2288	protein_coding	kinesin family member C1 [Source:RGD Symbol;Acc:1359118]	Kinesin
ENSRNOG00000020893	Snx27	812.299531405682	956.214636422042	978.292393595941	2202.83049763085	1794.33367333402	2062.567880633	-1.14176671594305	2.79966071323235e-09	5.29279954211988e-08	2	195738619	195821608	-	6182	protein_coding	sorting nexin family member 27 [Source:RGD Symbol;Acc:628705]	PX
ENSRNOG00000018778	Cadm1	1101.62324819919	430.296586389919	1242.05202000278	202.878232937402	154.728773280252	185.642498367299	2.35145844432635	2.93524097179669e-09	5.54352213776321e-08	8	52127399	52189722	+	2173	protein_coding	cell adhesion molecule 1 [Source:RGD Symbol;Acc:1310999]	V-set
ENSRNOG00000002192	Rell1	270.766510468561	466.364331447943	353.737826719542	1078.4579750883	1016.78908155594	1032.99230686589	-1.51987152442982	2.97773856662102e-09	5.61812004487863e-08	14	45982244	46041866	+	3680	protein_coding	RELT-like 1 [Source:RGD Symbol;Acc:1307468]	-
ENSRNOG00000002657	Pla2g4a	174.606441330193	358.999881042661	149.081527969084	43.7789871075447	29.9055612222336	17.0836654939232	2.90833050438535	3.061000378491e-09	5.75889794225712e-08	13	66988937	67206693	-	3377	protein_coding	phospholipase A2, group IVA (cytosolic, calcium-dependent) [Source:RGD Symbol;Acc:67366]	C2
ENSRNOG00000011302	Rab11a	1167.41697971492	1636.46908391176	1510.22234250338	3502.31896860358	3258.40593143119	3221.97931215392	-1.21041691785304	3.06124940167522e-09	5.75889794225712e-08	8	70192975	70215719	-	2262	protein_coding	RAB11a, member RAS oncogene family [Source:RGD Symbol;Acc:619762]	Ras
ENSRNOG00000004680	Kif5c	109.656219192875	225.63310280485	119.088794531517	845.681897296961	479.789221348009	724.347416942345	-2.17367297515959	3.06157584760506e-09	5.75889794225712e-08	3	35014538	35257407	+	6593	protein_coding	kinesin family member 5C [Source:RGD Symbol;Acc:1308539]	Kinesin
novel.17	-	49.7670533259971	101.492957023743	68.8068590626541	264.809482991978	354.96600928999	274.4775589357	-2.02164763587701	3.12747636866127e-09	5.87695785023759e-08	1	54425153	54427779	+	1214	-	- && - && -	-
novel.1469	-	297.758810577576	23.4859735261554	276.109575469368	10.6778017335475	3.90072537681308	4.55564413171286	4.95037446165215	3.21730205154608e-09	6.03969478313786e-08	9	105030615	105070341	-	8714	-	- && - && -	-
ENSRNOG00000016701	Gng8	148.457650599585	207.179837891442	106.738845468989	470.891056449444	646.2201707587	536.42709650919	-1.8373348526205	3.26136398309025e-09	6.11628170402361e-08	1	78818404	78822224	+	1105	protein_coding	guanine nucleotide binding protein (G protein), gamma 8 [Source:RGD Symbol;Acc:620808]	-
novel.795	-	0.843509378406731	6.71027815033012	3.5285568750079	49.1178879743184	91.0169254589718	54.6677295805544	-4.1315966729841	3.30392458101419e-09	6.18990270253009e-08	2	93336407	93351403	-	1240	-	- && - && -	-
ENSRNOG00000037909	Ppm1f	1198.62682671596	1217.07669951612	1057.68492328362	2526.36789015734	2213.01153044529	2323.37850717356	-1.02396097898943	3.32252566899301e-09	6.21853330755085e-08	11	88313709	88343627	-	4682	protein_coding	protein phosphatase, Mg2+/Mn2+ dependent, 1F [Source:RGD Symbol;Acc:631363]	PP2C
ENSRNOG00000004100	Trib1	300.289338712796	94.7826788734129	391.669813125877	30.9656250272877	9.10169254589718	28.4727758232054	3.51158774422449	3.33107155655749e-09	6.22830594931184e-08	7	99954492	99961026	+	1972	protein_coding	tribbles pseudokinase 1 [Source:RGD Symbol;Acc:621596]	Pkinase
ENSRNOG00000024530	Lyrm1	84.3509378406731	146.787334538471	88.2139218751975	314.995151139651	442.082209372149	433.92510354565	-1.8979042562942	3.36084595905058e-09	6.27771176897434e-08	1	189665976	189685842	+	1242	protein_coding	LYR motif containing 1 [Source:RGD Symbol;Acc:1563498]	-
ENSRNOG00000043295	RGD1565033	185.572063249481	358.999881042661	234.649032188025	837.139655910123	1007.68738901005	802.932278214392	-1.76428195562831	3.37449347351051e-09	6.29692581934456e-08	10	95242986	95245139	+	2059	protein_coding	similar to hypothetical protein LOC284018 isoform b [Source:RGD Symbol;Acc:1565033]	-
ENSRNOG00000020640	Zbtb7b	191.476628898328	306.156440608812	205.53843796921	793.360668802578	651.421137927784	656.012754966652	-1.57902602327285	3.48307338156483e-09	6.49307261727533e-08	2	188704687	188718704	-	2416	protein_coding	zinc finger and BTB domain containing 7B [Source:RGD Symbol;Acc:1305963]	BTB
ENSRNOG00000018285	Kcna2	32.8968657578625	68.7803510408837	87.3317826564455	627.854741932592	201.537477802009	661.707310131293	-2.98105530467763	3.52918537305877e-09	6.57249383342506e-08	2	209839395	209843548	+	2329	protein_coding	potassium channel, voltage gated shaker related subfamily A, member 2 [Source:RGD Symbol;Acc:2950]	Ion_trans
ENSRNOG00000004812	Sema6d	1016.42880098011	750.712368068182	839.79653625188	2271.16842872555	1804.73560767218	2255.04384519787	-1.28024952295189	3.5653037819624e-09	6.63316448411773e-08	3	116899878	116958050	+	6178	protein_coding	sema domain, transmembrane domain (TM), and cytoplasmic domain, (semaphorin) 6D [Source:RGD Symbol;Acc:1310910]	Sema
ENSRNOG00000013968	Comtd1	181.354516357447	381.647069800025	214.35983015673	851.020798163735	1194.92220709707	970.35220005484	-1.95566115785557	3.57844971794494e-09	6.65101740731135e-08	15	2631529	2634640	+	2308	protein_coding	catechol-O-methyltransferase domain containing 1 [Source:RGD Symbol;Acc:1306581]	-
ENSRNOG00000024365	Ect2	234.495607197071	188.726572978035	286.695246094392	67.2701509213492	24.7045940531495	38.7229751195593	2.43241364002001	3.60034695724762e-09	6.68508426600934e-08	2	112769385	112831476	-	4040	protein_coding	epithelial cell transforming 2 [Source:RGD Symbol;Acc:1308524]	RhoGEF
ENSRNOG00000001557	Cxadr	390.544842202316	462.170407603987	641.315212032686	178.319288950243	130.024179227103	113.891103292822	1.82143509068624	3.64335249229065e-09	6.7582385092144e-08	11	16826399	16873562	+	1614	protein_coding	coxsackie virus and adenovirus receptor [Source:RGD Symbol;Acc:619794]	V-set
ENSRNOG00000017208	Cspg4	729.635612321822	669.350245495429	441.069609375988	1649.72036783309	1699.41602249823	1684.44941770083	-1.45161524589307	3.76279891088739e-09	6.97290183931506e-08	8	61532465	61567510	+	8077	protein_coding	chondroitin sulfate proteoglycan 4 [Source:RGD Symbol;Acc:619942]	Laminin_G_2
ENSRNOG00000032300	Rpl39l	167.858366302939	86.3948311855002	219.652665469242	24.5589439871592	27.3050776376915	21.6393096256361	2.69035991058788	3.76743937849715e-09	6.9746024462593e-08	10	5529589	5533695	-	499	protein_coding	ribosomal protein L39-like [Source:RGD Symbol;Acc:1561345]	-
ENSRNOG00000001584	Map3k7cl	37.1144126498962	52.8434404338497	87.3317826564455	279.758405418944	223.641588270616	358.756975372388	-2.28374945773106	3.78612564803979e-09	7.00227680316146e-08	11	27208564	27251801	+	1962	protein_coding	MAP3K7 C-terminal like [Source:RGD Symbol;Acc:1359474]	-
ENSRNOG00000021110	Mllt11	170.38889443816	156.852751763966	222.299083125498	572.330172918145	629.317027459177	433.92510354565	-1.57356818547687	3.85597942896377e-09	7.11971131887217e-08	2	196392938	196402106	-	1365	protein_coding	myeloid/lymphoid or mixed-lineage leukemia (trithorax homolog, Drosophila); translocated to, 11 [Source:RGD Symbol;Acc:1305525]	-
ENSRNOG00000010960	Ankh	1328.5272709906	1960.24000466519	1684.00376859752	4454.77888323601	3670.58257958111	4123.99685023307	-1.30065897372018	3.85722283888725e-09	7.11971131887217e-08	2	80131563	80256954	+	2456	protein_coding	ANKH inorganic pyrophosphate transport regulator [Source:RGD Symbol;Acc:619925]	-
ENSRNOG00000042044	Stard3	690.834180915113	995.637520555231	646.608047345198	1897.44536805139	2682.39881745513	2167.34769566239	-1.5317668281141	3.87213071526007e-09	7.14019379433045e-08	10	86313383	86335923	+	2098	protein_coding	StAR-related lipid transfer (START) domain containing 3 [Source:RGD Symbol;Acc:1549768]	START
ENSRNOG00000000999	Smurf1	1174.16505474217	1700.21672633989	887.432054064487	3674.23157651369	4424.7228190983	3695.76630185206	-1.64849944384391	3.95317748425573e-09	7.28247592601092e-08	12	11407213	11526465	+	5189	protein_coding	SMAD specific E3 ubiquitin protein ligase 1 [Source:RGD Symbol;Acc:1594738]	HECT
ENSRNOG00000011310	Pde10a	69.1677690293519	83.8784768791265	74.0996943751659	5.33890086677374	9.10169254589718	13.6669323951386	3.02049081744758	4.08478164195018e-09	7.51752299233169e-08	1	52360296	52544450	-	3612	protein_coding	phosphodiesterase 10A [Source:RGD Symbol;Acc:68434]	GAF
ENSRNOG00000012375	Inpp1	212.564363358496	267.572341244413	209.94913406297	549.906789277696	689.128149903644	545.538384772615	-1.36986224212503	4.08887224372804e-09	7.51766648540186e-08	9	53546018	53574690	+	2114	protein_coding	inositol polyphosphate-1-phosphatase [Source:RGD Symbol;Acc:1306071]	-
ENSRNOG00000007433	Cyb561	133.274481788264	93.9438941046216	273.463157813112	793.360668802578	877.663209782943	760.792569996048	-2.28068502280557	4.14329597800639e-09	7.61025981842644e-08	10	94136995	94147556	-	2681	protein_coding	cytochrome b-561 [Source:RGD Symbol;Acc:1310987]	Cytochrom_B561
ENSRNOG00000036839	Hnrnpa1	7509.76399595513	6526.58428596483	7306.75914892261	3838.66972321032	3116.67957607365	3165.03376050751	1.0763724209944	4.17512538020339e-09	7.66121194888448e-08	7	144865608	144871585	+	1948	protein_coding	heterogeneous nuclear ribonucleoprotein A1 [Source:RGD Symbol;Acc:69234]	RRM_1
ENSRNOG00000045743	Etnppl	1133.67660457865	110.719589480447	306.102308906935	36.3045258940615	35.1065283913177	12.5280213622104	4.20812277818413	4.42037760228486e-09	8.10330473373844e-08	2	235738416	235760352	+	4517	protein_coding	ethanolamine-phosphate phospho-lyase [Source:RGD Symbol;Acc:1590098]	-
ENSRNOG00000023337	Sema3a	86.8814659758933	31.0350364452768	89.0960610939495	1.06778017335475	1.30024179227103	2.27782206585643	5.47718329980163	4.43147969978721e-09	8.11571575518214e-08	4	18178656	18396035	-	3387	protein_coding	sema domain, immunoglobulin domain (Ig), short basic domain, secreted, (semaphorin) 3A [Source:RGD Symbol;Acc:3657]	Sema
ENSRNOG00000026842	Nnt	1441.5575276971	1215.39912997854	1205.0021728152	595.82133673195	393.973263058121	380.396284998024	1.4940059296579	4.43857633703738e-09	8.12077418695267e-08	2	52189529	52282548	-	4122	protein_coding	nicotinamide nucleotide transhydrogenase [Source:RGD Symbol;Acc:1587346]	-
ENSRNOG00000017900	rnf141	361.022013958081	594.698401073006	533.694227344945	2236.9994631782	1179.31930558982	2154.81967430018	-1.90350407409739	4.46036672758555e-09	8.15268006256735e-08	1	175634551	175657485	-	975	protein_coding	ring finger protein 141 [Source:RGD Symbol;Acc:1303154]	-
ENSRNOG00000010911	Tmem108	191.476628898328	18.4532649134078	215.241969375482	5.33890086677374	3.90072537681308	3.41673309878465	5.06459439403819	4.49541562161842e-09	8.20873408099621e-08	8	111970288	111984572	-	1680	protein_coding	transmembrane protein 108 [Source:RGD Symbol;Acc:1311530]	-
ENSRNOG00000019659	Aspa	166.171347546126	749.034798530599	285.81310687564	2906.49763187163	2789.01864442135	2463.46456422373	-2.76401771324625	4.51225301722744e-09	8.23145669695775e-08	10	59867781	59892708	-	1614	protein_coding	aspartoacylase [Source:RGD Symbol;Acc:621693]	-
ENSRNOG00000012579	Tlcd1	215.938400872123	138.399486850559	232.002614531769	514.670043556989	699.530084241812	648.040377736155	-1.66714119502947	4.53568283314887e-09	8.26614959912881e-08	10	65439102	65444001	+	4188	protein_coding	TLC domain containing 1 [Source:RGD Symbol;Acc:1359195]	LAG1
ENSRNOG00000018400	Golm1	152.675197491618	160.207890839132	180.838539844155	41.6434267608352	48.108946314028	54.6677295805544	1.77452496139643	4.56453833489278e-09	8.3106536155701e-08	17	5382034	5409038	+	1194	protein_coding	golgi membrane protein 1 [Source:RGD Symbol;Acc:1589384]	-
ENSRNOG00000016398	Clstn1	3811.81888102002	2136.38480611135	4967.32594079237	12025.3403123212	16246.5211944265	12717.0805936765	-1.90886279574543	4.61154614742306e-09	8.3880890361137e-08	5	166533181	166601684	+	4380	protein_coding	calsyntenin 1 [Source:RGD Symbol;Acc:1306458]	Cadherin
ENSRNOG00000019154	Zmynd8	1178.3826016342	1060.22394775216	1290.56967703414	2389.69202796793	3639.3767765666	2936.11264288894	-1.34483644182976	4.65952889159931e-09	8.46714585684898e-08	3	162480804	162581610	-	5646	protein_coding	zinc finger, MYND-type containing 8 [Source:RGD Symbol;Acc:1309544]	Bromodomain
ENSRNOG00000008966	Slco5a1	71.6982971645721	20.1308344509903	91.7424787502054	0	0	0	8.15712770945587	4.67299488693482e-09	8.48338752003139e-08	5	5866897	5989667	+	3450	protein_coding	solute carrier organic anion transporter family, member 5A1 [Source:RGD Symbol;Acc:1307132]	-
ENSRNOG00000028523	Tctn1	388.857823445503	522.562910956958	474.590899688563	1046.42456988765	1600.59764628563	1203.82896180512	-1.47380859250767	4.72172656327263e-09	8.56355732458014e-08	12	39790965	39824064	+	4061	protein_coding	tectonic family member 1 [Source:RGD Symbol;Acc:1566266]	-
ENSRNOG00000023551	Sp6	6030.24854622972	90.5887550294566	6957.43201829683	14.9489224269665	23.4043522608785	5.69455516464108	8.21597296370347	4.73011971870571e-09	8.57048287523709e-08	10	84955864	84960045	+	1995	protein_coding	Sp6 transcription factor [Source:RGD Symbol;Acc:1306768]	-
ENSRNOG00000015669	Kctd11	135.805009923484	270.927480319578	191.424210469179	684.447091120394	626.716543874635	683.346619756929	-1.73745041894955	4.80336500881671e-09	8.69337645426796e-08	10	56489552	56491715	-	2164	protein_coding	potassium channel tetramerization domain containing 11 [Source:RGD Symbol;Acc:1307125]	K_tetra
ENSRNOG00000016752	Crispld2	1099.93622944238	2026.50400139969	2060.67721500461	4702.50388345431	6417.99348664978	6154.67522194408	-1.73568274491992	4.80722605103902e-09	8.69337645426796e-08	19	52647070	52705131	+	4153	protein_coding	cysteine-rich secretory protein LCCL domain containing 2 [Source:RGD Symbol;Acc:620860]	LCCL
ENSRNOG00000001555	Btg3	546.594077207562	572.051212315642	528.401392032433	262.673922645268	249.646424116037	225.504384519787	1.15841973365061	4.94233505566407e-09	8.92908845398904e-08	11	16873646	16889201	-	1322	protein_coding	BTG family, member 3 [Source:RGD Symbol;Acc:2226]	-
ENSRNOG00000016267	Chst15	242.087191602732	119.10743716836	379.319864063349	20.2878232937402	5.2009671690841	35.3062420207747	3.59705881675141	4.99230659645958e-09	9.0106805476561e-08	1	204245645	204322544	-	3505	protein_coding	carbohydrate (N-acetylgalactosamine 4-sulfate 6-O) sulfotransferase 15 [Source:RGD Symbol;Acc:628881]	-
ENSRNOG00000003384	Hs3st3b1	156.892744383652	28.518682138903	214.35983015673	4.27112069341899	6.50120896135513	0	5.23417389971521	4.99760568515947e-09	9.01156328310516e-08	10	50366952	50402616	-	3789	protein_coding	heparan sulfate (glucosamine) 3-O-sulfotransferase 3B1 [Source:RGD Symbol;Acc:1307326]	Sulfotransfer_1
ENSRNOG00000001136	Pebp1	4201.52021384393	5213.04733803771	3480.92135719529	10097.9970994159	12237.8757488549	9925.6096519694	-1.32288899644581	5.11669958297712e-09	9.21743910452657e-08	12	45026886	45031145	+	1096	protein_coding	phosphatidylethanolamine binding protein 1 [Source:RGD Symbol;Acc:62017]	-
ENSRNOG00000001128	Tesc	487.548420719091	76.3294139600051	662.486553282733	36.3045258940615	31.2058030145046	27.3338647902772	3.69192550944371	5.23426050242068e-09	9.42016047193578e-08	12	44141422	44174583	-	645	protein_coding	tescalcin [Source:RGD Symbol;Acc:1566317]	-
ENSRNOG00000029586	Cdhr4	9.27860316247404	13.4205563006602	4.41069609375988	60.8634698812207	111.820794135308	76.3070392061905	-3.19217631176981	5.25629372720922e-09	9.450735410678e-08	8	116776494	116779156	+	387	protein_coding	cadherin-related family member 4 [Source:RGD Symbol;Acc:1306603]	-
ENSRNOG00000001518	Itga6	3767.95639334287	4336.51725465084	6905.38580439046	16022.041501188	14307.8606821504	14546.1717125592	-1.58007155036507	5.28059361856866e-09	9.48532324485942e-08	3	58443101	58515124	+	5964	protein_coding	integrin, alpha 6 [Source:RGD Symbol;Acc:621633]	-
ENSRNOG00000002028	Tmem50b	501.888080152005	542.693745407948	739.232665314155	1554.68793240451	1731.92206730501	1365.55432848093	-1.38298688540638	5.31187249078866e-09	9.53236888074e-08	11	31719443	31752243	-	2264	protein_coding	transmembrane protein 50B [Source:RGD Symbol;Acc:1307561]	-
ENSRNOG00000007400	Srebf2	1543.62216248432	987.249672867318	1802.21042391029	3868.56756806425	4934.41760166854	4244.72141972346	-1.5903383524997	5.36333062966353e-09	9.60768100269406e-08	7	123381077	123438603	+	5015	protein_coding	sterol regulatory element binding transcription factor 2 [Source:RGD Symbol;Acc:1307751]	HLH
ENSRNOG00000021611	Clip2	1717.3850944361	1034.22161991963	1588.73273297231	3775.67069298239	3926.7302126585	3940.63217393163	-1.42361595499801	5.36667123629722e-09	9.60768100269406e-08	12	25173005	25237009	+	5033	protein_coding	CAP-GLY domain containing linker protein 2 [Source:RGD Symbol;Acc:62019]	-
ENSRNOG00000007478	Cry2	381.266239039842	418.553599626841	368.734193438326	791.225108455869	1015.48883976367	857.600007794947	-1.18837410949688	5.36922445146554e-09	9.60768100269406e-08	3	81314149	81344110	-	3970	protein_coding	cryptochrome circadian clock 2 [Source:RGD Symbol;Acc:620935]	-
ENSRNOG00000001514	Cdca7	313.785488767304	118.268652399568	268.1703225006	45.9145474542542	27.3050776376915	39.8618861524876	2.62558751474234	5.38565892500484e-09	9.62789312595092e-08	3	59153280	59163913	+	2330	protein_coding	cell division cycle associated 7 [Source:RGD Symbol;Acc:1309363]	-
ENSRNOG00000004275	Egfl6	53.9846002180308	56.1985795090147	69.688998281406	3.20334052006425	6.50120896135513	6.83346619756929	3.45762881808009	5.42299094126766e-09	9.68538944562914e-08	X	29430831	29488739	+	2656	protein_coding	EGF-like-domain, multiple 6 [Source:RGD Symbol;Acc:1563321]	EGF_CA
novel.29	-	5.90456564884712	15.0981258382428	2.64641765625593	87.5579742150894	169.031432995233	69.4735730086212	-3.7783331200551	5.55845192898077e-09	9.90893392654588e-08	1	72480893	72489034	+	1384	-	- && sp|A0A1B0GUS0|CS085_HUMAN Uncharacterized protein C19orf85 OS=Homo sapiens OX=9606 GN=C19orf85 PE=2 SV=1 && -	-
ENSRNOG00000032436	Tmod3	1328.5272709906	1200.3010041403	1616.96118797237	642.803664359559	466.786803425298	495.426299323774	1.36821971804956	5.55873475142766e-09	9.90893392654588e-08	8	82432169	82492243	-	1603	protein_coding	tropomodulin 3 [Source:RGD Symbol;Acc:1311030]	-
ENSRNOG00000002336	Gabra4	85.1944472190798	20.9696192197816	65.2783021876462	0	0	0	8.05876256883577	5.97602869941789e-09	1.06378022224755e-07	14	39154529	39231695	+	4419	protein_coding	gamma-aminobutyric acid (GABA) A receptor, alpha 4 [Source:RGD Symbol;Acc:621670]	Neur_chan_LBD
ENSRNOG00000008816	Gpnmb	973.409822681368	3189.05969094439	1756.33918453518	399.349784834676	312.058030145046	435.064014578578	2.36777822512568	5.9789729064674e-09	1.06378022224755e-07	4	78694447	78715683	+	2306	protein_coding	glycoprotein (transmembrane) nmb [Source:RGD Symbol;Acc:71008]	-
novel.1449	-	10.1221125408808	5.03270861274759	4.41069609375988	43.7789871075447	98.818376212598	75.1681281732622	-3.47086186588063	6.04610880427929e-09	1.07372759262158e-07	9	10903445	10905687	-	2243	-	- && - && -	-
novel.855	-	23.6182625953885	109.880804711656	44.9891001563507	347.028556340293	1011.58811438686	429.369459413937	-3.3234856866241	6.04634432994807e-09	1.07372759262158e-07	20	26183084	26231311	-	3723	-	- && - && -	-
ENSRNOG00000008933	Plbd1	331.499185713845	389.196132719147	600.736807970095	105.71023716212	91.0169254589718	144.641701181883	1.95116345821277	6.05230402244395e-09	1.07376814261825e-07	4	170564367	170620703	-	1975	protein_coding	phospholipase B domain containing 1 [Source:RGD Symbol;Acc:1308734]	-
ENSRNOG00000007159	Ccl2	134.11799116667	356.483526736287	142.024414219068	38.440086240771	22.1041104686074	19.3614875597797	2.98011232180699	6.14259162862077e-09	1.08875547930189e-07	10	69412017	69413870	+	835	protein_coding	chemokine (C-C motif) ligand 2 [Source:RGD Symbol;Acc:3645]	-
ENSRNOG00000004577	Fez2	488.391930097497	672.705384570594	447.244583907251	1423.35097108188	1353.55170575414	1293.80293340645	-1.33956494915505	6.24732125789067e-09	1.10627186924936e-07	6	963907	1004001	-	2069	protein_coding	fasciculation and elongation protein zeta 2 (zygin II) [Source:RGD Symbol;Acc:619709]	-
ENSRNOG00000036866	Acer3	684.929615266266	1087.90384512227	1002.11015250224	2728.17834292138	2211.71128865302	2478.2704076518	-1.41874267440347	6.29840595027638e-09	1.11426473539592e-07	1	163160979	163263606	-	4187	protein_coding	alkaline ceramidase 3 [Source:RGD Symbol;Acc:1561254]	-
ENSRNOG00000010819	Hspa4l	78.446372191826	116.591082861986	86.4496434376936	339.55409512681	248.346182323766	307.505978890618	-1.67016825300359	6.33882195360387e-09	1.12035688019593e-07	2	127625737	127677499	+	4150	protein_coding	heat shock protein 4-like [Source:RGD Symbol;Acc:1306528]	HSP70
ENSRNOG00000008510	Abtb2	129.900444274637	109.880804711656	156.1386417191	403.620905528095	322.459964483214	379.257373965096	-1.48256756133254	6.47814160240942e-09	1.14390181829539e-07	3	93495106	93647721	+	3075	protein_coding	ankyrin repeat and BTB (POZ) domain containing 2 [Source:RGD Symbol;Acc:620724]	BTB
ENSRNOG00000004757	Tmem158	788.681268810294	3419.72550236199	841.560814689384	237.047198484754	188.535059879299	189.059231466084	3.03820830673989	6.49163490519165e-09	1.14520508426333e-07	8	132344710	132345708	-	999	protein_coding	transmembrane protein 158 [Source:RGD Symbol;Acc:708473]	-
ENSRNOG00000015385	Pink1	1730.88124449061	2802.37991253161	1368.19792828431	6129.05819505626	6798.9643317852	6225.28770598563	-1.69837993783206	6.75349170966587e-09	1.18952513113708e-07	5	156677146	156689415	-	2410	protein_coding	PTEN induced putative kinase 1 [Source:RGD Symbol;Acc:1305769]	-
ENSRNOG00000025742	Lmnb2	307.03741374005	181.177510058913	309.630865781943	74.7446121348324	41.6077373526728	66.0568399098365	2.12375334396864	6.75556306127491e-09	1.18952513113708e-07	7	11660934	11675472	+	2067	protein_coding	lamin B2 [Source:RGD Symbol;Acc:1563803]	Filament
ENSRNOG00000030715	Cfh	1691.2363037055	3983.38886698972	1548.15432890972	594.753556558595	403.074955604018	514.787786883554	2.25514743332857	6.79129239003968e-09	1.19469354861402e-07	13	56978607	57080622	-	4880	protein_coding	complement factor H [Source:RGD Symbol;Acc:620428]	Sushi
ENSRNOG00000022686	Zdhhc2	1464.33228091409	1583.62564347791	1399.07280094063	3215.08610197115	2946.34790128614	2724.27519076429	-0.998659930007526	6.82205040982256e-09	1.19897855936234e-07	16	54934056	55002322	-	1735	protein_coding	zinc finger, DHHC-type containing 2 [Source:RGD Symbol;Acc:628681]	-
ENSRNOG00000032929	Incenp	431.03329236584	373.259222112113	392.551952344629	169.777047563405	153.428531487981	176.531210103873	1.25890576861827	6.82912473956481e-09	1.19909701964149e-07	1	225925773	225952516	-	3566	protein_coding	inner centromere protein [Source:RGD Symbol;Acc:1305292]	-
ENSRNOG00000016550	Dclk2	530.567399017834	611.474096448832	446.362444688499	1143.59256566294	2003.67260188965	1665.08793014105	-1.59871941495054	6.8488313825985e-09	1.20143123551482e-07	2	186116624	186245771	-	4199	protein_coding	doublecortin-like kinase 2 [Source:RGD Symbol;Acc:1308384]	Pkinase
ENSRNOG00000033844	LOC100912195	177.136969465414	8.38784768791264	361.67707968831	2.1355603467095	2.60048358454205	3.41673309878465	6.07007159337724	6.90633301177551e-09	1.21038492961285e-07	1	116565790	116567189	-	709	protein_coding	protein BEX1-like [Source:RGD Symbol;Acc:6488322]	-
ENSRNOG00000002072	Eva1c	43.0189782987433	81.3621225727527	50.2819354688626	182.590409643662	367.9684272127	293.83904649548	-2.27163397413756	6.95314441212548e-09	1.21745009870253e-07	11	31002451	31075809	+	1956	protein_coding	eva-1 homolog C [Source:RGD Symbol;Acc:1307569]	-
ENSRNOG00000004476	Wif1	768.437043728532	233.182165723972	465.769507501043	91.8290949085084	87.1162000821587	86.5572385025444	2.46624001759772	6.96975654714944e-09	1.21921931756158e-07	7	63094911	63165159	+	2242	protein_coding	Wnt inhibitory factor 1 [Source:RGD Symbol;Acc:619774]	-
ENSRNOG00000007947	Fam13a	499.357552016785	144.270980232097	336.095042344503	62.9990302279302	32.5060448067756	42.139708218344	2.82720509293132	6.97900327594155e-09	1.21969800722728e-07	4	89183768	89281222	-	3686	protein_coding	family with sequence similarity 13, member A [Source:RGD Symbol;Acc:1309807]	-
ENSRNOG00000004019	Phlda1	627.570977534608	489.850304974098	833.621561720617	241.318319178173	202.83771959428	191.33705353194	1.61747885239703	7.04692118199531e-09	1.23042002185165e-07	7	54247460	54249664	+	1811	protein_coding	pleckstrin homology-like domain, family A, member 1 [Source:RGD Symbol;Acc:3836]	-
novel.696	-	4.21754689203366	3.35513907516506	9.70353140627173	58.7279095345112	84.5157164976167	50.1120854488415	-3.4895145385651	7.0669360401507e-09	1.23276579806539e-07	19	48171241	48173352	+	1305	-	- && - && -	-
ENSRNOG00000000824	Dse	727.948593565009	798.523099889284	775.400373282986	356.638577900486	254.847391285121	338.25657677968	1.27551581106615	7.4529778880978e-09	1.298898053335e-07	20	27703732	27782586	-	4388	protein_coding	dermatan sulfate epimerase [Source:RGD Symbol;Acc:1305079]	-
ENSRNOG00000022576	Nudt12	179.667497600634	271.76626508837	237.295449844281	775.208405855548	543.501069169289	675.374242526432	-1.53433271258495	7.48684460304568e-09	1.30358767321618e-07	9	105680670	105693357	-	3882	protein_coding	nudix (nucleoside diphosphate linked moiety X)-type motif 12 [Source:RGD Symbol;Acc:1310902]	NUDIX
ENSRNOG00000002185	Pgm2	511.166683314479	383.324639337608	513.40502531365	175.115948430179	150.828047903439	193.614875597797	1.43681264286027	7.64366642156e-09	1.32965729255271e-07	14	45829446	45863877	-	2108	protein_coding	phosphoglucomutase 2 [Source:RGD Symbol;Acc:1306061]	PGM_PMM_II
ENSRNOG00000000567	Unc5b	3197.74405353992	514.175063269045	2716.10665453733	314.995151139651	230.142797231972	184.503587334371	3.138825728687	7.73750896043293e-09	1.34473312034982e-07	20	30339673	30406295	-	5617	protein_coding	unc-5 homolog B (C. elegans) [Source:RGD Symbol;Acc:621756]	Death
ENSRNOG00000017765	Net1	4266.47043598125	1899.84750131221	3366.24325875754	906.545367178182	777.544591778074	989.71368761462	1.83380057456233	7.91993832664849e-09	1.37516260009045e-07	17	70010794	70020982	+	3227	protein_coding	neuroepithelial cell transforming 1 [Source:RGD Symbol;Acc:1305034]	RhoGEF
ENSRNOG00000018627	Plekhb1	2265.66619040048	13399.5866814405	4191.04342829063	54859.3419664469	56504.607566722	50539.1770861896	-3.02745606250355	7.97900081928183e-09	1.38413500323375e-07	1	165665909	165680206	-	1933	protein_coding	pleckstrin homology domain containing, family B (evectins) member 1 [Source:RGD Symbol;Acc:621614]	PH
ENSRNOG00000013662	Erich6	1.68701875681346	0.838784768791265	0	40.5756465874804	61.1113642367382	41.0007971854158	-5.800143577723	8.45091363267512e-09	1.46464261709684e-07	2	148811907	148838441	-	2401	protein_coding	glutamate-rich 6 [Source:RGD Symbol;Acc:1559451]	Collagen
ENSRNOG00000008098	Lrrc4	43.86248767715	31.8738212140681	74.9818335939179	207.149353630821	257.447874869663	214.115274190505	-2.17215671531215	8.5833057749616e-09	1.48621288072001e-07	4	56110658	56114254	-	3597	protein_coding	leucine rich repeat containing 4 [Source:RGD Symbol;Acc:1560026]	I-set
ENSRNOG00000010838	Araf	877.249753543	888.273070149949	948.299660158373	1643.31368679296	1851.54431219394	1774.42338930216	-0.957147433517123	8.60314963724914e-09	1.48827339292579e-07	X	1379194	1390873	-	2333	protein_coding	A-Raf proto-oncogene, serine/threonine kinase [Source:RGD Symbol;Acc:2148]	Pkinase_Tyr
ENSRNOG00000014935	Peo1	225.217004034597	216.406470348146	209.94913406297	503.992241823441	772.343624608989	529.59363031162	-1.46969228454948	8.65515892367076e-09	1.49588932135583e-07	1	264756499	264762892	+	3601	protein_coding	progressive external ophthalmoplegia 1 [Source:RGD Symbol;Acc:1307884]	-
ENSRNOG00000056184	Lrp2	10.1221125408808	15.0981258382428	16.7606451562875	68.3379310947039	137.825629980729	82.0015943708315	-2.77721733315579	8.70246923446622e-09	1.50267982587765e-07	3	55665145	55822551	-	15512	protein_coding	low density lipoprotein receptor-related protein 2 [Source:RGD Symbol;Acc:68407]	Ldl_recept_a
ENSRNOG00000058111	Itga2	104.595162922435	55.3597947402235	127.910186719036	6.40668104012849	0	10.2501992963539	4.08060211965084	8.75300804914974e-09	1.51001478637956e-07	2	47000323	47096961	-	3857	protein_coding	integrin alpha 2 [Source:MGI Symbol;Acc:MGI:96600]	VWA
ENSRNOG00000001135	Wsb2	964.9747288973	1545.04154411351	941.242546408357	3299.44073566617	3156.98707163405	3072.78196684033	-1.46516934790111	8.78499228458754e-09	1.51413827462509e-07	12	44942443	44962656	-	1514	protein_coding	WD repeat and SOCS box-containing 2 [Source:RGD Symbol;Acc:1359599]	SOCS_box
ENSRNOG00000016405	Pcsk4	61.5761846236914	47.8107318211021	26.4641765625593	172.980388083469	254.847391285121	205.003985927079	-2.21722862880955	8.90378531477765e-09	1.53320237015036e-07	7	12247498	12255719	+	2443	protein_coding	proprotein convertase subtilisin/kexin type 4 [Source:RGD Symbol;Acc:620325]	Peptidase_S8
ENSRNOG00000051915	Spred3	104.595162922435	115.752298093194	133.203022031548	32.0334052006425	27.3050776376915	19.3614875597797	2.1657183248476	8.98547963996692e-09	1.54584904549844e-07	1	88103719	88112683	-	2345	protein_coding	sprouty-related, EVH1 domain-containing protein 3 [Source:RefSeq peptide;Acc:NP_001166815]	-
ENSRNOG00000008943	Penk	575.273396073391	117.429867630777	493.115823282354	39.5078664141257	42.9079791449439	56.9455516464108	3.08883233244164	9.04204770862208e-09	1.55415379652325e-07	5	17056419	17061837	-	1702	protein_coding	proenkephalin [Source:RGD Symbol;Acc:68946]	-
ENSRNOG00000018061	Tmem80	340.777788876319	420.231169164424	340.505738438262	877.715302497603	1011.58811438686	765.348214127761	-1.26853534188377	9.18732739607854e-09	1.57767716558691e-07	1	214317682	214326294	+	1890	protein_coding	transmembrane protein 80 [Source:RGD Symbol;Acc:1308399]	-
ENSRNOG00000015308	Pbk	172.075913194973	200.469559741112	185.249235937915	40.5756465874804	9.10169254589718	34.1673309878465	2.72079770976394	9.24305056481512e-09	1.58579260377117e-07	15	42489377	42500395	+	1830	protein_coding	PDZ binding kinase [Source:RGD Symbol;Acc:1309565]	Pkinase
ENSRNOG00000002548	Tnn	517.071248963326	364.8713744242	547.808454844977	122.794719935796	45.5084627294859	27.3338647902772	2.86509081504786	9.30806427481539e-09	1.59548567418725e-07	13	77829382	77896697	-	6240	protein_coding	tenascin N [Source:RGD Symbol;Acc:1306002]	Fibrinogen_C
ENSRNOG00000008099	Galnt12	380.422729661436	82.2009073415439	622.790288438895	34.168965547352	36.4067701835887	19.3614875597797	3.59430967708967	9.35434166530763e-09	1.60195238665026e-07	5	62718787	62750145	+	1740	protein_coding	polypeptide N-acetylgalactosaminyltransferase 12 [Source:RGD Symbol;Acc:1562001]	-
ENSRNOG00000000521	Cdkn1a	1607.72887524323	674.382954108177	1034.74930359607	271.216164032106	304.25657939142	167.419921840448	2.15915390152632	9.58206868613577e-09	1.63945257383337e-07	20	6351458	6358864	+	1950	protein_coding	cyclin-dependent kinase inhibitor 1A [Source:RGD Symbol;Acc:69328]	-
ENSRNOG00000000323	Prdm1	192.320138276735	88.911185491874	149.081527969084	30.9656250272877	20.8038686763364	14.8058434280668	2.68762860782573	9.90199001075478e-09	1.69264400411944e-07	20	49464919	49556518	-	5457	protein_coding	PR domain containing 1, with ZNF domain [Source:RGD Symbol;Acc:1311765]	SET
ENSRNOG00000020773	Map3k11	877.249753543	1213.72156044096	887.432054064487	2141.96702774963	2889.13726242622	2501.04862831036	-1.3382901016014	1.01148475099008e-08	1.7274536745487e-07	1	221043119	221056417	+	3509	protein_coding	mitogen-activated protein kinase kinase kinase 11 [Source:RGD Symbol;Acc:1359261]	Pkinase_Tyr
ENSRNOG00000000498	Anks1a	786.150740675073	1305.14910023921	938.596128752102	2447.35215732908	2965.85152817021	2780.08183137777	-1.43504785387511	1.01527937131991e-08	1.73235510215652e-07	20	7484550	7636497	+	5688	protein_coding	ankyrin repeat and sterile alpha motif domain containing 1A [Source:RGD Symbol;Acc:1309183]	PID
ENSRNOG00000014870	Slc13a5	2379.53995648539	599.731109685754	1997.16319125447	294.707327845911	223.641588270616	92.2517936671855	3.02660685025872	1.01947793437813e-08	1.73793622389211e-07	10	58810058	58834538	-	3475	protein_coding	solute carrier family 13 (sodium-dependent citrate transporter), member 5 [Source:RGD Symbol;Acc:631374]	Na_sulph_symp
ENSRNOG00000017445	Tubb2b	986.062463357469	4141.91918829126	1133.54889609629	334.215194260036	219.740862893803	275.616469968628	2.91566084095699	1.08903850304052e-08	1.85483057767856e-07	17	31441630	31482759	+	1800	protein_coding	tubulin, beta 2B class IIb [Source:RGD Symbol;Acc:1309427]	Tubulin
ENSRNOG00000019613	Syt9	207.503307088056	27.6798973701117	260.231069531833	6.40668104012849	1.30024179227103	10.2501992963539	4.76886053750468	1.09280513979271e-08	1.85955534005599e-07	1	171592797	171769780	+	1506	protein_coding	synaptotagmin IX [Source:RGD Symbol;Acc:621169]	C2
ENSRNOG00000020607	Bckdha	704.33033096962	717.160977316531	565.451239220016	1423.35097108188	1855.44503757075	1447.55592285176	-1.24973379116983	1.09611051195621e-08	1.86348733588926e-07	1	82423277	82452281	-	1896	protein_coding	branched chain ketoacid dehydrogenase E1, alpha polypeptide [Source:RGD Symbol;Acc:2196]	-
ENSRNOG00000010188	Satb2	2846.00064274431	520.046556650584	1565.79711328476	268.012823512042	68.9128149903644	135.530412918458	3.38219828973927	1.12821421089179e-08	1.91632758305147e-07	9	63456783	63641400	-	6203	protein_coding	SATB homeobox 2 [Source:RGD Symbol;Acc:1562369]	CUT
ENSRNOG00000003088	Arhgap31	394.76238909435	542.693745407948	390.787673907125	1803.48071279617	960.878684488288	1641.17079844956	-1.7300634331284	1.16333210719057e-08	1.97418723081661e-07	11	64601029	64714252	+	4643	protein_coding	Rho GTPase activating protein 31 [Source:RGD Symbol;Acc:1306093]	RhoGAP
ENSRNOG00000030625	Tf	2061.53692082605	3854.21601259586	2462.05055953676	7684.81390763413	8278.63949138962	8761.64257631676	-1.5613062324577	1.18052989026034e-08	2.00155904923325e-07	8	111673547	111721333	-	3271	protein_coding	transferrin [Source:RGD Symbol;Acc:3845]	-
ENSRNOG00000045949	Faah	6.74807502725385	10.9042019942864	0.882139218751975	55.5245690144469	196.336510632925	87.6961495354726	-4.18713089999229	1.27612822415536e-08	2.16168736704797e-07	5	134852875	134871775	-	3574	protein_coding	fatty acid amide hydrolase [Source:RGD Symbol;Acc:61808]	Amidase
ENSRNOG00000047817	Enox1	51.4540720828106	178.661155752539	53.8104923438705	7.47446121348324	2.60048358454205	1.13891103292822	4.63811464984273	1.28031859646873e-08	2.16682645933529e-07	15	59678165	59884511	+	2905	protein_coding	ecto-NOX disulfide-thiol exchanger 1 [Source:RGD Symbol;Acc:1306118]	RRM_1
ENSRNOG00000053430	Slco4a1	212.564363358496	23.4859735261554	547.808454844977	6.40668104012849	11.7021761304392	10.2501992963539	4.79397828950006	1.30193202092998e-08	2.20141664369342e-07	3	175838994	175857983	+	2964	protein_coding	solute carrier organic anion transporter family, member 4a1 [Source:RGD Symbol;Acc:620228]	-
ENSRNOG00000020652	Tgfb1	1979.7165111206	1545.8803288823	1600.20054281608	620.380280719109	839.956197807083	620.706512945878	1.30123436072765	1.30416407938138e-08	2.20320234690805e-07	1	82480195	82497199	+	2140	protein_coding	transforming growth factor, beta 1 [Source:RGD Symbol;Acc:69051]	TGFb_propeptide
ENSRNOG00000006228	Pdia4	2612.34854492565	2938.2630450758	2879.30241000645	1553.62015223116	1295.04082510194	1345.05392988822	1.00698596291002	1.32159040410099e-08	2.23063029016506e-07	4	77470636	77489535	-	2329	protein_coding	protein disulfide isomerase family A, member 4 [Source:RGD Symbol;Acc:619835]	-
novel.1374	-	310.411451253677	293.574669076943	298.163055938168	128.13362080257	78.0145075362616	88.8350605684008	1.60845268578625	1.32821378692889e-08	2.23979165599575e-07	8	49427702	49431750	-	3407	-	- && - && -	-
ENSRNOG00000003150	Mpc2	1037.51653544028	1342.05563006602	946.535381720869	2564.80797639811	2815.02348026677	2386.01861398461	-1.22314096808661	1.33899059767627e-08	2.25593424887274e-07	13	83681322	83700213	+	384	protein_coding	mitochondrial pyruvate carrier 2 [Source:RGD Symbol;Acc:1563422]	-
ENSRNOG00000057124	AABR07044824.1	4.21754689203366	6.71027815033012	4.41069609375988	40.5756465874804	49.409188106299	78.5848612720469	-3.45622026693843	1.41191709474863e-08	2.37666368105261e-07	20	22420751	22421025	-	270	pseudogene	-	-
ENSRNOG00000015304	Tmem160	236.182625953885	409.326967170137	264.641765625593	809.377371402899	1193.6219653048	920.240114605998	-1.68284690304097	1.4205077914359e-08	2.38897787006747e-07	1	78417719	78420427	+	819	protein_coding	transmembrane protein 160 [Source:RGD Symbol;Acc:1564549]	-
ENSRNOG00000007426	Tmem64	203.285760196022	219.761609423311	231.120475313017	62.9990302279302	31.2058030145046	68.334661975693	2.00175475468088	1.44575852925843e-08	2.42926332248042e-07	5	28850950	28867227	+	1140	protein_coding	transmembrane protein 64 [Source:RGD Symbol;Acc:1596128]	-
ENSRNOG00000055860	Arl8b	1383.35538058704	1736.28447139792	1504.04736797212	3188.39159763728	2994.45684760017	3126.31078538795	-1.00963808766359	1.45465221459847e-08	2.44201695703425e-07	4	140837745	140881865	+	2728	protein_coding	ADP-ribosylation factor-like 8B [Source:RGD Symbol;Acc:1562830]	Arf
ENSRNOG00000004688	Rbfox2	400.666954743197	193.759281590782	297.280916719416	82.2190733483156	46.8087045217569	70.6124840415494	2.15499740487248	1.47439926669874e-08	2.47295167964197e-07	7	118156946	118396728	-	2414	protein_coding	RNA binding protein, fox-1 homolog (C. elegans) 2 [Source:RGD Symbol;Acc:1311838]	RRM_1
ENSRNOG00000004578	Cthrc1	915.207675571303	2496.2234719228	651.90088265771	277.622845072235	137.825629980729	116.168925358678	2.93319372137012	1.4953815623657e-08	2.50590103496613e-07	7	77966722	77977004	+	1216	protein_coding	collagen triple helix repeat containing 1 [Source:RGD Symbol;Acc:628801]	-
ENSRNOG00000009949	Pcdh18	1065.3523449277	276.798973701117	646.608047345198	138.811422536117	65.0120896135513	88.8350605684008	2.76224052746693	1.5213187876063e-08	2.54708735351243e-07	2	138819960	138833933	-	5178	protein_coding	protocadherin 18 [Source:RGD Symbol;Acc:1305870]	Cadherin
ENSRNOG00000019606	Trpv3	10.9656219192875	48.6495165898933	37.9319864063349	209.284913977531	197.636752425196	252.838249310064	-2.75827509537304	1.5336729873574e-08	2.56547887661972e-07	10	59831241	59860987	+	3010	protein_coding	transient receptor potential cation channel, subfamily V, member 3 [Source:RGD Symbol;Acc:1564531]	Ion_trans
ENSRNOG00000060141	Epdr1	803.864437621615	1983.72597819134	1004.7565701585	4971.58448713971	4896.71058969268	4678.64652326911	-1.93950607049915	1.53779563545402e-08	2.57008039520348e-07	17	47397558	47422182	+	2204	protein_coding	ependymin related 1 [Source:RGD Symbol;Acc:1359161]	-
ENSRNOG00000011404	Chkb	328.968657578625	312.02793399035	314.041561875703	624.651401412528	942.675299396494	826.849409905885	-1.32519164732747	1.54553037553147e-08	2.58070513240483e-07	7	130404832	130408187	-	1679	protein_coding	choline kinase beta [Source:RGD Symbol;Acc:61826]	Choline_kinase
novel.1134	-	1.68701875681346	3.35513907516506	0	41.6434267608352	45.5084627294859	43.2786192512722	-4.67612995068493	1.60306997907765e-08	2.67328405857773e-07	5	153944700	153948658	-	1506	-	- && - && -	-
ENSRNOG00000027040	Ggact	227.747532169817	191.242927284408	154.374363281596	58.7279095345112	58.5108806521962	56.9455516464108	1.7191968100819	1.6038277458454e-08	2.67328405857773e-07	15	109307904	109316953	-	1010	protein_coding	gamma-glutamylamine cyclotransferase [Source:RGD Symbol;Acc:1304748]	-
ENSRNOG00000003762	Smarca1	330.655676335439	106.525665636491	258.466791094329	46.9823276276089	29.9055612222336	27.3338647902772	2.73503367286841	1.64350194228423e-08	2.73697856788401e-07	X	134647703	134719097	-	3948	protein_coding	SWI/SNF related, matrix associated, actin dependent regulator of chromatin, subfamily a, member 1 [Source:RGD Symbol;Acc:1561046]	SNF2_N
ENSRNOG00000010358	Sh3rf1	1042.57759171072	351.45081812354	740.114804532907	181.522629470307	119.622244888934	129.835857753817	2.3067029999134	1.65421568954098e-08	2.75237397367232e-07	16	32062336	32227491	-	5163	protein_coding	SH3 domain containing ring finger 1 [Source:RGD Symbol;Acc:735154]	SH3_1
ENSRNOG00000056870	Gdi1	3215.45775048646	3768.65996617915	3477.39280032029	6232.63287187167	7200.73904559694	6939.38492363162	-0.961494150673214	1.68116242355224e-08	2.79472741838963e-07	X	156400736	156407404	-	2304	protein_coding	Rab GDP dissociation inhibitor alpha [Source:UniProtKB/Swiss-Prot;Acc:P50398]	-
ENSRNOG00000000437	Agpat1	1358.89360861324	1623.88731237989	1363.78723219055	3177.71379590373	4604.1561864317	3120.61623022331	-1.32651196145489	1.69016963388736e-08	2.80720993713472e-07	20	4369178	4378269	+	3184	protein_coding	1-acylglycerol-3-phosphate O-acyltransferase 1 [Source:RGD Symbol;Acc:1303287]	Acyltransferase
ENSRNOG00000017097	Lhpp	291.854244928729	427.780232083545	246.116842031801	939.646552552179	1041.49367560909	833.682876103454	-1.54286088281706	1.73662773924907e-08	2.8818175991879e-07	1	204617852	204708987	+	1640	protein_coding	phospholysine phosphohistidine inorganic pyrophosphate phosphatase [Source:RGD Symbol;Acc:1359187]	-
ENSRNOG00000054963	Rhbdd1	190.633119519921	218.92282465452	215.241969375482	514.670043556989	505.794057193429	424.813815282225	-1.20986113667704	1.74746847733943e-08	2.89724087813754e-07	9	88110731	88229479	+	3924	protein_coding	Rhomboid-related protein 4 [Source:UniProtKB/Swiss-Prot;Acc:Q4V8F3]	Rhomboid
ENSRNOG00000027156	Morn4	334.873223227472	316.221857834307	229.356196875514	739.971660134841	777.544591778074	677.652064592288	-1.31750137547904	1.84013913370495e-08	3.04818803447942e-07	1	261323083	261333383	-	1695	protein_coding	MORN repeat containing 4 [Source:RGD Symbol;Acc:1307336]	MORN
ENSRNOG00000032398	RGD1562136	405.728011013638	617.345589830371	368.734193438326	1359.2841606806	1236.52994444975	1232.30173762833	-1.45954959258596	1.85703107442979e-08	3.0734520476539e-07	9	111327402	111347430	+	2730	protein_coding	similar to D1Ertd622e protein [Source:RGD Symbol;Acc:1562136]	-
ENSRNOG00000002418	Tgfb2	1234.05422060905	278.4765432387	1062.97775859613	140.946982882827	72.8135403671775	136.669323951386	2.87601682478959	1.86810205168291e-08	3.08904606692669e-07	13	105039853	105141030	-	4317	protein_coding	transforming growth factor, beta 2 [Source:RGD Symbol;Acc:70491]	TGFb_propeptide
novel.646	-	241.243682224325	231.504596186389	261.995347969337	509.331142690215	660.522830473681	543.260562706759	-1.22064241056952	1.8966018265794e-08	3.13340698597576e-07	18	412608	417707	+	2678	-	- && - && -	-
ENSRNOG00000002886	Myh10	2483.29161002942	1264.04864656844	2707.28526234981	703.667134240779	533.099134831121	611.595224682452	1.80371823381533	1.90844831282039e-08	3.15020080534714e-07	10	55275411	55406732	+	7630	protein_coding	myosin, heavy chain 10, non-muscle [Source:RGD Symbol;Acc:71000]	Myosin_tail_1
novel.702	-	10.1221125408808	19.2920496821991	9.70353140627173	69.4057112680587	122.222728473476	78.5848612720469	-2.78339261529639	1.916740700959e-08	3.16110361201293e-07	19	10074816	10078744	-	1567	-	- && - && -	-
ENSRNOG00000013167	Hmgb2	977.627369573401	837.107199253682	1396.42638328438	374.790840847517	196.336510632925	330.284199549183	1.83126033595625	1.95807795428134e-08	3.22643715685671e-07	16	36077617	36080191	-	1152	protein_coding	high mobility group box 2 [Source:RGD Symbol;Acc:69291]	HMG_box
ENSRNOG00000047085	Lrrtm2	74.2288252997923	222.277963729685	125.26376906278	10.6778017335475	5.2009671690841	22.7782206585643	3.43815313015696	1.9919398227185e-08	3.27934908423824e-07	18	28012877	28017925	-	4715	protein_coding	leucine rich repeat transmembrane neuronal 2 [Source:RGD Symbol;Acc:1593785]	-
ENSRNOG00000011714	Sat2	380.422729661436	364.8713744242	375.791307188341	715.412716147682	1007.68738901005	875.822584321798	-1.21238291291059	2.03637610582148e-08	3.34956157529108e-07	10	56227692	56229850	+	1007	protein_coding	spermidine/spermine N1-acetyltransferase family member 2 [Source:RGD Symbol;Acc:1307869]	Acetyltransf_1
ENSRNOG00000053469	Tmc6	436.937858014687	538.499821563992	474.590899688563	996.238901739981	1668.21021948373	1285.83055617596	-1.44538329267774	2.04417533367782e-08	3.35944077863631e-07	10	106767161	106781950	-	2355	protein_coding	transmembrane channel-like gene family 6 [Source:MGI Symbol;Acc:MGI:1098686]	-
ENSRNOG00000025882	Nipal1	87.7249753543	99.8153874861605	173.781426094139	395.078664141257	406.975680980831	465.81461246764	-1.81199304215846	2.06673519681607e-08	3.39353934376416e-07	14	38104047	38128024	-	4101	protein_coding	NIPA-like domain containing 1 [Source:RGD Symbol;Acc:1310092]	DUF803
ENSRNOG00000057623	Copb1	2163.60155561327	2049.98997492585	2086.25925234842	1185.23599242377	997.285454671877	973.768933153625	0.996745165814052	2.09854497135961e-08	3.44275306816307e-07	1	183695481	183729569	-	3332	protein_coding	coatomer protein complex, subunit beta 1 [Source:RGD Symbol;Acc:620861]	-
ENSRNOG00000007261	Gli2	328.125148200218	196.275635897156	538.987062657457	72.6090517881229	74.1137821594485	77.4459502391187	2.2457724060175	2.10562821793818e-08	3.45135123911389e-07	13	34829139	35048444	-	6366	protein_coding	GLI family zinc finger 2 [Source:RGD Symbol;Acc:1309270]	-
ENSRNOG00000043167	Itga9	114.717275463315	146.787334538471	115.560237656509	36.3045258940615	28.6053194299626	19.3614875597797	2.15929860137928	2.13354718080123e-08	3.4940565063209e-07	8	127271289	127572988	+	3111	protein_coding	integrin, alpha 9 [Source:RGD Symbol;Acc:1311191]	FG-GAP
ENSRNOG00000000529	Pim1	118.934822355349	118.268652399568	151.72794562534	33.1011853739972	32.5060448067756	38.7229751195593	1.89702943789383	2.17074270306254e-08	3.55186589885386e-07	20	8165307	8169555	+	1299	protein_coding	Pim-1 proto-oncogene, serine/threonine kinase [Source:RGD Symbol;Acc:3330]	Pkinase
ENSRNOG00000018337	Caly	0.843509378406731	1.67756953758253	1.76427843750395	26.6945043338687	57.2106388599251	44.4175302842004	-4.90405929161191	2.18430528738726e-08	3.57093887951137e-07	1	212537848	212549477	-	1548	protein_coding	calcyon neuron-specific vesicular protein [Source:RGD Symbol;Acc:621719]	Calcyon
ENSRNOG00000051791	AABR07042668.1	45.5495064339635	62.9088576593448	70.571137500158	7.47446121348324	1.30024179227103	4.55564413171286	3.70907743339894	2.19018748299471e-08	3.57743352170061e-07	19	2391053	2392983	+	1176	lincRNA	-	-
ENSRNOG00000023162	Car14	105.438672300841	61.2312881217623	65.2783021876462	238.114978658109	276.951501753729	264.227359639346	-1.74748299906888	2.21024269835556e-08	3.60704677296964e-07	2	198010349	198016898	-	1250	protein_coding	carbonic anhydrase 14 [Source:RGD Symbol;Acc:1599277]	-
ENSRNOG00000002345	Rasgef1b	114.717275463315	51.1658708962671	168.488590781627	16.0167026003212	5.2009671690841	7.97237723049751	3.50018867395858	2.33344059752137e-08	3.80353571958844e-07	14	11988671	12027381	+	1866	protein_coding	RasGEF domain family, member 1B [Source:RGD Symbol;Acc:1562220]	-
ENSRNOG00000054468	Fam219b	727.948593565009	789.29646743258	658.075857188973	1461.79105732265	1427.66548791359	1398.58274843585	-0.978999304657751	2.33470300375058e-08	3.80353571958844e-07	8	62317265	62322883	+	2916	protein_coding	family with sequence similarity 219, member B [Source:MGI Symbol;Acc:MGI:1925573]	-
ENSRNOG00000004221	Lgr5	25.3052813522019	69.619135809675	33.5212903125751	246.657220044947	172.932158372046	275.616469968628	-2.43612793342391	2.34507536869679e-08	3.81711442506815e-07	7	58448277	58587787	-	3130	protein_coding	leucine rich repeat containing G protein coupled receptor 5 [Source:RGD Symbol;Acc:1307733]	7tm_1
ENSRNOG00000010922	Ppp2r1b	945.574013193945	646.703056738065	1176.77371781513	328.876293393263	287.353436091897	325.72855541747	1.5550865686087	2.35437665938949e-08	3.82806584629297e-07	8	55279373	55301320	+	4089	protein_coding	protein phosphatase 2, regulatory subunit A, beta [Source:RGD Symbol;Acc:1304764]	-
ENSRNOG00000019189	Acat2	346.682354525166	217.245255116937	367.852054219574	1143.59256566294	773.643866401261	937.323780099922	-1.61580152776431	2.35747835866723e-08	3.82806584629297e-07	1	47972399	47992653	+	2042	protein_coding	acetyl-CoA acetyltransferase 2 [Source:RGD Symbol;Acc:1359366]	Thiolase_N
ENSRNOG00000052510	Wnt10a	1099.93622944238	135.044347775394	1367.31578906556	66.2023707479944	98.818376212598	44.4175302842004	3.63668498794676	2.3579332728167e-08	3.82806584629297e-07	9	82053581	82066047	+	2464	protein_coding	wingless-type MMTV integration site family, member 10A [Source:RGD Symbol;Acc:1307015]	wnt
ENSRNOG00000036660	Fn3krp	424.285217338586	477.26853344223	416.369711250932	943.917673245598	863.360550067961	866.711296058372	-1.02082874909052	2.3743607908466e-08	3.85139821787975e-07	10	110614713	110623519	+	2520	protein_coding	fructosamine-3-kinase-related protein [Source:RGD Symbol;Acc:1304570]	Fructosamin_kin
ENSRNOG00000015568	Ppapdc1b	943.043485058725	621.539513674327	1145.89884515882	290.436207152492	332.861898821383	277.894292034485	1.58905817126582	2.40361440761732e-08	3.89547715628984e-07	16	71121175	71125316	-	1482	protein_coding	phosphatidic acid phosphatase type 2 domain containing 1B [Source:RGD Symbol;Acc:1591734]	-
ENSRNOG00000054217	Runx3	157.736253762059	53.6822252026409	114.678098437757	16.0167026003212	10.4019343381682	12.5280213622104	3.05870337359052	2.42097787658231e-08	3.92022649246064e-07	5	153507093	153531137	+	1230	protein_coding	runt-related transcription factor 3 [Source:RGD Symbol;Acc:620082]	-
ENSRNOG00000021240	Atrn	1573.14499072855	2147.28900810564	1930.12061062932	4496.42230999685	3699.18789901107	4430.36391809076	-1.16002250350133	2.44527364268313e-08	3.95614867838242e-07	3	123434409	123567918	+	8725	protein_coding	attractin [Source:RGD Symbol;Acc:69063]	Lectin_C
ENSRNOG00000012210	Sptlc2	334.873223227472	348.095679048375	310.513005000695	849.95301799038	630.617269251448	821.154854741244	-1.21271678278005	2.47301496171252e-08	3.99757854250941e-07	6	111339136	111417954	-	1881	protein_coding	serine palmitoyltransferase, long chain base subunit 2 [Source:RGD Symbol;Acc:1305447]	Aminotran_1_2
ENSRNOG00000014182	Tns1	748.19281864677	767.488063444007	651.90088265771	2894.75204996472	1421.16427895223	2531.79922619942	-1.65975935537652	2.48870094135505e-08	4.01946656347301e-07	9	81194119	81400987	-	6113	protein_coding	tensin 1 [Source:RGD Symbol;Acc:68427]	SH2
ENSRNOG00000007049	Bcl11a	301.97635746961	17.6144801446166	524.872835157425	14.9489224269665	6.50120896135513	6.83346619756929	4.89231092438733	2.49423626455938e-08	4.02493681451507e-07	14	108826831	108921669	+	3838	protein_coding	B-cell CLL/lymphoma 11A (zinc finger protein) [Source:RGD Symbol;Acc:1309923]	-
ENSRNOG00000050057	Abca3	441.998914285127	662.639967345099	571.62621375128	1311.23405287963	1292.4403415174	1343.91501885529	-1.23574921274472	2.51366110757583e-08	4.05279181156912e-07	10	13723405	13779963	+	6189	protein_coding	ATP-binding cassette, subfamily A (ABC1), member 3 [Source:RGD Symbol;Acc:1307174]	ABC_tran
ENSRNOG00000010475	Casp3	620.822902507354	791.812821738954	742.761222189163	339.55409512681	248.346182323766	227.782206585643	1.40067128050713	2.55047459629762e-08	4.1086106243883e-07	16	48845012	48863204	-	2460	protein_coding	caspase 3 [Source:RGD Symbol;Acc:2275]	Peptidase_C14
novel.62	-	3.37403751362692	1.67756953758253	0.882139218751975	39.5078664141257	59.8111224444672	31.88950892199	-4.45655938832778	2.56445686472889e-08	4.12758585572988e-07	1	164319441	164327156	+	1360	-	- && - && -	-
ENSRNOG00000014960	Bard1	140.866066193924	61.2312881217623	118.206655312765	18.1522629470307	16.9031432995233	11.3891103292822	2.78590437930735	2.5721517301123e-08	4.1364173960218e-07	9	78294834	78369031	-	3471	protein_coding	BRCA1 associated RING domain 1 [Source:RGD Symbol;Acc:621072]	-
ENSRNOG00000011441	Tpd52	1029.08144165621	1069.45058020886	1356.73011844054	2600.04472211881	2497.76448295264	2318.82286304185	-1.10208929193436	2.57560364339243e-08	4.13841631723475e-07	2	95008311	95040514	+	2597	protein_coding	tumor protein D52 [Source:RGD Symbol;Acc:1306767]	-
ENSRNOG00000012183	Glrx	623.353430642574	423.586308239589	561.922682345008	219.962715711078	209.338928555635	183.364676301443	1.39273026666498	2.59206933977243e-08	4.16130412002026e-07	2	2605996	2615944	+	1282	protein_coding	glutaredoxin (thioltransferase) [Source:RGD Symbol;Acc:70951]	-
ENSRNOG00000011871	Kat2b	225.217004034597	372.420437343321	300.809473594424	748.513901521679	781.445317154887	920.240114605998	-1.44737442619102	2.64476691462708e-08	4.24226953300842e-07	9	4440982	4447715	-	2439	protein_coding	K(lysine) acetyltransferase 2B [Source:RGD Symbol;Acc:1305902]	-
ENSRNOG00000002763	Ulk2	1794.14444787112	1404.12570295658	1267.63405734659	3716.94278344788	3037.36482674512	3588.70866475681	-1.2116827659006	2.67141963432674e-08	4.2788849401272e-07	10	48050803	48129377	-	5638	protein_coding	unc-51 like autophagy activating kinase 2 [Source:RGD Symbol;Acc:1310181]	Pkinase
ENSRNOG00000022325	Smc2	752.410365538804	681.932017027298	784.221765470506	367.316379634034	252.246907700579	259.671715507633	1.33371316382809	2.67216193218512e-08	4.2788849401272e-07	5	68717519	68763850	+	5373	protein_coding	structural maintenance of chromosomes 2 [Source:RGD Symbol;Acc:1305227]	SMC_N
ENSRNOG00000008578	Cdk16	1751.96897895078	1721.18634555967	1781.92122187899	3049.58017510116	3387.12986886602	3135.42207365138	-0.865027077451027	2.69904403885112e-08	4.31823997163756e-07	X	1707289	1718637	-	3112	protein_coding	cyclin-dependent kinase 16 [Source:RGD Symbol;Acc:620584]	Pkinase
ENSRNOG00000047873	Sec22c	98.6905972735875	73.8130596536313	100.563870937725	357.706358073841	214.539895724719	375.840640866311	-1.79737409041983	2.72361161928371e-08	4.35251971837254e-07	8	130324495	130338325	-	909	protein_coding	SEC22 vesicle trafficking protein homolog C (S. cerevisiae) [Source:MGI Symbol;Acc:MGI:2447871]	-
ENSRNOG00000008377	Wdtc1	851.944472190798	926.018384745556	923.599762033318	1766.10840672875	1646.10610901512	1652.55990877884	-0.906836892941039	2.72511642895702e-08	4.35251971837254e-07	5	151487577	151536518	-	3942	protein_coding	WD and tetratricopeptide repeats 1 [Source:RGD Symbol;Acc:1310362]	WD40
ENSRNOG00000015642	Pabpc4	1903.80066706399	1352.12104729152	1584.32203687855	772.005065335483	656.622105096868	608.178491583667	1.24848156333285	2.73733733612798e-08	4.36826510255752e-07	5	140979435	140994732	+	2611	protein_coding	poly(A) binding protein, cytoplasmic 4 [Source:RGD Symbol;Acc:1305015]	RRM_1
ENSRNOG00000016852	Apobec3b	123.152369247383	124.140145781107	94.3888964064613	30.9656250272877	27.3050776376915	27.3338647902772	1.99527942668202	2.73963784120901e-08	4.36826510255752e-07	7	121109241	121128542	+	1961	protein_coding	apolipoprotein B mRNA editing enzyme, catalytic polypeptide-like 3B [Source:RGD Symbol;Acc:1307800]	-
ENSRNOG00000060356	Kif15	290.167226171916	179.499940521331	230.238336094266	66.2023707479944	33.8062865990467	66.0568399098365	2.069358529545	2.78098171937398e-08	4.43041602997207e-07	8	132032944	132103927	+	4786	protein_coding	kinesin family member 15 [Source:RGD Symbol;Acc:727790]	Kinesin
ENSRNOG00000004367	Elk3	1170.79101722854	895.82213306907	1010.93154468976	499.721121130022	390.072537681308	441.897480776148	1.20763893362531	2.79913306442933e-08	4.4555444317828e-07	7	34086220	34121694	-	3818	protein_coding	ELK3, member of ETS oncogene family [Source:RGD Symbol;Acc:1307764]	Ets
ENSRNOG00000002506	Cdkl2	146.770631842771	265.894771706831	176.427843750395	733.564979094712	540.900585584747	588.817004023888	-1.66148263156669	2.80627092263574e-08	4.46311423901362e-07	14	17531398	17565950	+	4536	protein_coding	cyclin-dependent kinase-like 2 (CDC2-related kinase) [Source:RGD Symbol;Acc:1309625]	Pkinase
ENSRNOG00000027936	Ccdc8	649.502221373183	516.691417575419	504.58363312613	256.26724160514	224.941830062888	208.420719025863	1.27608901973953	2.82740446415511e-08	4.49291116505055e-07	1	78933372	78936700	+	3299	protein_coding	coiled-coil domain containing 8 [Source:RGD Symbol;Acc:1359717]	-
ENSRNOG00000006674	Fam101b	862.066584731679	178.661155752539	703.947096564076	79.0157328282514	74.1137821594485	94.5296157330419	2.81607223749785	2.88601787313376e-08	4.57930492725964e-07	10	64196127	64202380	-	1360	protein_coding	family with sequence similarity 101, member B [Source:RGD Symbol;Acc:1359691]	-
ENSRNOG00000014872	Sec24d	1298.16093336796	1288.37340486338	1182.06655312765	632.125862626011	417.377615318999	529.59363031162	1.25379776188483	2.88666085887037e-08	4.57930492725964e-07	2	227455722	227562319	+	3405	protein_coding	SEC24 family member D [Source:RGD Symbol;Acc:1311720]	-
ENSRNOG00000022946	Slc22a3	26.9923001090154	16.7756953758253	5.29283531251185	158.031465656503	148.227564318897	95.6685267659701	-3.03097998601241	2.92409592653052e-08	4.63155124684784e-07	1	48433079	48521256	+	3486	protein_coding	solute carrier family 22 (organic cation transporter), member 3 [Source:RGD Symbol;Acc:3701]	Sugar_tr
ENSRNOG00000028598	Edar	64.1067127589116	40.2616689019807	66.1604414063981	6.40668104012849	5.2009671690841	4.55564413171286	3.39412771086001	2.92453969843661e-08	4.63155124684784e-07	20	28179140	28263037	-	3648	protein_coding	ectodysplasin-A receptor [Source:RGD Symbol;Acc:1561714]	-
ENSRNOG00000032908	Acaa1a	359.334995201267	484.817596361351	300.809473594424	916.155388738374	1237.83018624202	1003.38062000976	-1.46284091634554	2.96083295461831e-08	4.68506802405186e-07	8	128027958	128036236	+	1302	protein_coding	acetyl-CoA acyltransferase 1 [Source:RGD Symbol;Acc:67379]	Thiolase_N
ENSRNOG00000008450	LOC100359539	156.049235005245	197.114420665947	156.1386417191	54.4567888410922	24.7045940531495	23.9171316914925	2.29612391905644	2.96582025492845e-08	4.68899936507042e-07	19	25391700	25394229	+	2530	protein_coding	ribonucleotide reductase M2 polypeptide [Source:RGD Symbol;Acc:2323655]	-
ENSRNOG00000061910	Igfbp3	5570.53593499805	1265.72621610602	7922.49232361149	761.327263601936	539.600343792476	701.569196283781	2.88153266090089	3.05123513789656e-08	4.8199738877312e-07	14	87457647	87465374	-	2407	protein_coding	insulin-like growth factor binding protein 3 [Source:RGD Symbol;Acc:2874]	-
ENSRNOG00000004720	Kcnj2	161.110291275686	77.1681987287963	193.188488906683	7.47446121348324	7.80145075362616	27.3338647902772	3.33568001748806	3.06633177073163e-08	4.83974100460464e-07	10	99437436	99439114	+	1679	protein_coding	potassium channel, inwardly rectifying subfamily J, member 2 [Source:RGD Symbol;Acc:61968]	-
ENSRNOG00000052357	Fosl2	200.755232060802	251.635430637379	162.313616250363	45.9145474542542	18.2033850917944	53.5288185476261	2.37748090700152	3.09724895732442e-08	4.88442417638661e-07	6	25598936	25616995	-	744	protein_coding	fos-like antigen 2 [Source:MGI Symbol;Acc:MGI:102858]	bZIP_1
ENSRNOG00000000281	Prodh	46.3930158123702	157.691536532758	135.849439687804	477.297737489573	603.312191613756	669.679687361791	-2.36433320018281	3.11541480476939e-08	4.90893998043352e-07	11	87058616	87075785	+	2338	protein_coding	proline dehydrogenase (oxidase) 1 [Source:RGD Symbol;Acc:1590932]	-
ENSRNOG00000019791	Sipa1l2	404.040992256824	931.889878127095	514.287164532402	2172.93265277691	2066.08420791866	2233.40453557223	-1.80654286727624	3.17007811494768e-08	4.99087508265083e-07	19	58236214	58399816	-	6694	protein_coding	signal-induced proliferation-associated 1 like 2 [Source:RGD Symbol;Acc:1306269]	-
ENSRNOG00000027109	Odf3l1	13.4961500545077	18.4532649134078	11.4678098437757	81.1512931749609	78.0145075362616	68.334661975693	-2.38758727518825	3.2233358332978e-08	5.07046153122034e-07	8	61516268	61519507	-	1087	protein_coding	outer dense fiber of sperm tails 3-like 1 [Source:RGD Symbol;Acc:1304976]	-
ENSRNOG00000026053	Grem1	135.805009923484	58.7149338153885	194.952767344187	14.9489224269665	18.2033850917944	17.0836654939232	2.95687234914195	3.27004744503999e-08	5.13962574520337e-07	3	105203309	105214989	-	3809	protein_coding	gremlin 1 [Source:RGD Symbol;Acc:2359]	-
ENSRNOG00000032788	Dysf	725.418065429789	447.911066534535	472.826621251059	1310.16627270628	2110.29242885588	1630.92059915321	-1.61724981392011	3.27657770849559e-08	5.14557278865591e-07	4	115712850	115901873	+	6788	protein_coding	dysferlin [Source:RGD Symbol;Acc:1311023]	C2
ENSRNOG00000050946	Fam110a	162.797310032499	179.499940521331	149.963667187836	53.3890086677374	50.70942989857	58.084462679339	1.60087230603465	3.32039415368009e-08	5.21001544968144e-07	3	147476580	147487170	-	2304	protein_coding	family with sequence similarity 110, member A [Source:RGD Symbol;Acc:1308904]	-
ENSRNOG00000025338	Msi2	366.926579606928	184.532649134078	350.209269844534	86.4901940417346	76.7142657439905	55.8066406134826	2.04111880260005	3.34329657937696e-08	5.24156162465501e-07	10	75681393	76039964	-	984	protein_coding	musashi RNA-binding protein 2 [Source:RGD Symbol;Acc:1560397]	RRM_1
ENSRNOG00000032659	Plcl1	37.1144126498962	44.455592745937	50.2819354688626	142.014763056182	132.624662811645	189.059231466084	-1.81571189227044	3.38790284347631e-08	5.30705349268635e-07	9	62291405	62349309	+	4728	protein_coding	phospholipase C-like 1 [Source:RGD Symbol;Acc:708420]	PI-PLC-X
ENSRNOG00000028460	Lrrc8e	307.03741374005	125.81771531869	213.477690937978	44.8467672808994	50.70942989857	39.8618861524876	2.25644896901155	3.44236586266993e-08	5.38786336149717e-07	12	2557275	2568382	-	2997	protein_coding	leucine rich repeat containing 8 family, member E [Source:RGD Symbol;Acc:1311979]	-
ENSRNOG00000023764	Kctd2	355.117448309234	345.579324742001	274.345297031864	717.548276494391	1200.12317426616	846.210897465664	-1.50235109111927	3.59875570584504e-08	5.62793724115249e-07	10	103972888	103984402	+	1636	protein_coding	potassium channel tetramerization domain containing 2 [Source:RGD Symbol;Acc:1566063]	K_tetra
ENSRNOG00000017828	Egr3	136.64851930189	202.147129278695	125.26376906278	45.9145474542542	33.8062865990467	33.0284199549183	2.03783961420749	3.66524813453148e-08	5.72714126776041e-07	15	51756736	51760715	+	2704	protein_coding	early growth response 3 [Source:RGD Symbol;Acc:2545]	-
ENSRNOG00000016023	Kank1	517.071248963326	447.911066534535	633.375959063918	1310.16627270628	1098.70431446902	1331.38699749308	-1.22699493722486	3.713071517355e-08	5.7970329064705e-07	1	243276403	243398536	+	5205	protein_coding	KN motif and ankyrin repeat domains 1 [Source:RGD Symbol;Acc:1307714]	-
novel.973	-	1.68701875681346	1.67756953758253	0	43.7789871075447	28.6053194299626	52.3899075146979	-5.19798856681751	3.72303277641311e-08	5.80774513456284e-07	3	175763387	175766568	-	941	-	- && - && -	-
ENSRNOG00000016148	Gtse1	138.335538058704	133.366778237811	157.902920156604	45.9145474542542	22.1041104686074	35.3062420207747	2.04581624235027	3.74090855282522e-08	5.8307755189002e-07	7	126736732	126753220	+	2645	protein_coding	G-2 and S-phase expressed 1 [Source:RGD Symbol;Acc:1563164]	-
ENSRNOG00000022067	Tlr5	85.1944472190798	135.883132544185	119.970933750269	26.6945043338687	9.10169254589718	19.3614875597797	2.61309801658206	3.81901675170016e-08	5.94757097615149e-07	13	101381510	101385764	+	4255	protein_coding	toll-like receptor 5 [Source:RGD Symbol;Acc:631351]	TIR
ENSRNOG00000059705	Elmo1	557.559699126849	315.383073065515	455.183836876019	1393.45312622795	1070.09899503905	1301.77531063695	-1.50365840452594	3.84237756617971e-08	5.97898203508114e-07	17	46353330	46794845	-	2312	protein_coding	Engulfment and cell motility 1 splice 1 variant; Protein Elmo1 [Source:UniProtKB/TrEMBL;Acc:G8CYZ7]	-
ENSRNOG00000031760	AABR07053406.1	74.2288252997923	41.100453670772	70.571137500158	1.06778017335475	0	1.13891103292822	6.33035951866565	3.84969664612547e-08	5.98437924140022e-07	3	104816987	105086436	+	5530	protein_coding	Protein Fmn1 [Source:UniProtKB/TrEMBL;Acc:D4A7C2]	FH2
ENSRNOG00000033527	Pappa	52.2975814612173	65.4252119657186	40.5784040625909	0	2.60048358454205	4.55564413171286	4.49359995397708	3.85249542051309e-08	5.98437924140022e-07	5	80920568	81150940	+	5159	protein_coding	pregnancy-associated plasma protein A [Source:RGD Symbol;Acc:1307742]	Sushi
ENSRNOG00000009409	Fbxo2	10.1221125408808	16.7756953758253	10.5856706250237	86.4901940417346	98.818376212598	54.6677295805544	-2.67577629033226	3.85542873998936e-08	5.98437924140022e-07	5	164972480	164977916	+	1300	protein_coding	F-box protein 2 [Source:RGD Symbol;Acc:621751]	F-box
ENSRNOG00000028774	Vgll3	124.839388004196	306.995225377603	235.531171406777	956.731035325855	689.128149903644	900.878627046219	-1.93236599808434	3.91958854615424e-08	6.07893140829468e-07	11	3119885	3164751	+	1218	protein_coding	vestigial-like family member 3 [Source:RGD Symbol;Acc:1560030]	-
ENSRNOG00000033609	Irx1	131.58746303145	7.54906291912138	277.873853906872	2.1355603467095	0	1.13891103292822	6.93607215750244	4.01437115447418e-08	6.22078110662313e-07	1	33910912	33916741	+	2345	protein_coding	iroquois homeobox 1 [Source:RGD Symbol;Acc:1309060]	Coprinus_mating
ENSRNOG00000024178	Cenpt	159.423272518872	93.1051093358304	179.074261406651	37.3723060674162	19.5036268840654	23.9171316914925	2.40900711934191	4.04510813818584e-08	6.26323148503403e-07	19	37812751	37819789	-	2259	protein_coding	centromere protein T [Source:RGD Symbol;Acc:1309383]	-
ENSRNOG00000011287	Minpp1	859.536056596459	653.413334888395	639.550933595182	327.808513219908	283.452710715084	298.394690627193	1.24201795625289	4.10797842515603e-08	6.35532417797673e-07	1	251045440	251071040	+	2375	protein_coding	multiple inositol-polyphosphate phosphatase 1 [Source:RGD Symbol;Acc:3089]	Acid_phosphat_A
ENSRNOG00000006731	Spc25	140.022556815517	132.52799346902	127.028047500284	38.440086240771	13.0024179227103	26.194953757349	2.34993509155605	4.1424191145743e-08	6.40331865606845e-07	3	55438536	55451798	-	1253	protein_coding	SPC25, NDC80 kinetochore complex component [Source:RGD Symbol;Acc:1307811]	-
ENSRNOG00000014722	Raph1	313.785488767304	125.81771531869	421.662546563444	61.9312500545754	24.7045940531495	26.194953757349	2.92623572430307	4.17846669523372e-08	6.45371587264664e-07	9	67293309	67341341	-	3798	protein_coding	Ras association (RalGDS/AF-6) and pleckstrin homology domains 1 [Source:RGD Symbol;Acc:1308387]	RA
ENSRNOG00000001628	Pcp4	43.86248767715	46.1331622835195	67.0425806251501	188.997090683791	326.360689860028	164.003188741663	-2.11225699203677	4.18521017165584e-08	6.45880663640628e-07	11	36851038	36912229	+	652	protein_coding	Purkinje cell protein 4 [Source:RGD Symbol;Acc:3271]	-
ENSRNOG00000047699	Snai2	595.517621155152	252.474215406171	315.805840313207	105.71023716212	71.5132985749064	86.5572385025444	2.13939278211626	4.20804705259809e-08	6.4887046527099e-07	11	90403333	90406797	-	1962	protein_coding	snail family zinc finger 2 [Source:RGD Symbol;Acc:3722]	zf-C2H2
ENSRNOG00000001500	Rab4b	592.987093019932	592.182046766633	525.754974376177	1067.78017335475	1374.35557443047	1187.88420734413	-1.08467708966913	4.21709391033716e-08	6.49730710609924e-07	1	83979298	83990588	-	1119	protein_coding	RAB4B, member RAS oncogene family [Source:RGD Symbol;Acc:620931]	Ras
ENSRNOG00000019382	Zbtb47	437.781367393093	687.803510408837	396.080509219637	1619.82252297915	1269.03598925652	1456.66721111519	-1.51387909025458	4.27176429325056e-08	6.57613015891942e-07	8	130401470	130406991	+	2187	protein_coding	zinc finger and BTB domain containing 47 [Source:RGD Symbol;Acc:1562434]	BTB
ENSRNOG00000007818	Slc45a4	346.682354525166	87.2336159542915	653.665161095214	43.7789871075447	28.6053194299626	35.3062420207747	3.33368671846672	4.29707906278342e-08	6.60966964213854e-07	7	114821971	114848414	-	2945	protein_coding	solute carrier family 45, member 4 [Source:RGD Symbol;Acc:1309971]	-
ENSRNOG00000011167	Wdhd1	250.522285386799	189.565357746826	300.809473594424	87.5579742150894	57.2106388599251	71.7513950744776	1.7705728638336	4.32740057687249e-08	6.65084904082905e-07	15	24021674	24056073	-	4215	protein_coding	WD repeat and HMG-box DNA binding protein 1 [Source:RGD Symbol;Acc:1310200]	WD40
ENSRNOG00000001425	Sh2b2	178.823988222227	130.011639162646	199.363463437946	43.7789871075447	55.9103970676541	41.0007971854158	1.85646400903228	4.33541183742635e-08	6.65770006345759e-07	12	23473270	23501036	+	2806	protein_coding	SH2B adaptor protein 2 [Source:RGD Symbol;Acc:69284]	PH
ENSRNOG00000033059	Galnt6	558.403208505256	130.011639162646	796.571714533034	44.8467672808994	78.0145075362616	27.3338647902772	3.30883977241961	4.39614219508582e-08	6.74543194307394e-07	7	142322172	142352382	-	3788	protein_coding	polypeptide N-acetylgalactosaminyltransferase 6 [Source:RGD Symbol;Acc:2319726]	Glycos_transf_2
ENSRNOG00000020829	Them4	117.247803598536	175.306016677374	112.913820000253	407.892026221514	390.072537681308	348.506776076034	-1.49908264086623	4.41049072170479e-08	6.76191028405394e-07	2	195553971	195577680	+	2822	protein_coding	thioesterase superfamily member 4 [Source:RGD Symbol;Acc:1304723]	4HBT
novel.537	-	26.9923001090154	28.518682138903	13.2320882812796	197.539332070628	111.820794135308	97.9463488318266	-2.56621159842059	4.51533050338998e-08	6.91698421758065e-07	16	69365465	69385823	+	4151	-	- && - && -	-
ENSRNOG00000008015	Fos	316.316016902524	966.280053647537	286.695246094392	103.574676815411	70.2130567826354	70.6124840415494	2.68154659698901	4.52170590485801e-08	6.92109151368585e-07	6	109300433	109303299	+	1589	protein_coding	FBJ osteosarcoma oncogene [Source:RGD Symbol;Acc:2626]	bZIP_1
ENSRNOG00000008806	Clip4	64.1067127589116	40.2616689019807	66.1604414063981	2.1355603467095	7.80145075362616	3.41673309878465	3.71220789213776	4.57418474051813e-08	6.99570213172303e-07	6	23222021	23316962	-	2602	protein_coding	CAP-GLY domain containing linker protein family, member 4 [Source:RGD Symbol;Acc:1311049]	-
ENSRNOG00000021691	Ccdc92	100.377616030401	224.794318036059	129.67446515654	498.653340956668	704.731051410896	521.621253081123	-1.92243670511925	4.58039427022654e-08	6.9994850450811e-07	12	37211316	37237848	+	1953	protein_coding	coiled-coil domain containing 92 [Source:RGD Symbol;Acc:1601131]	-
ENSRNOG00000015921	Esco2	149.301159977991	110.719589480447	213.477690937978	41.6434267608352	35.1065283913177	27.3338647902772	2.18378829538655	4.58744480507682e-08	7.00454591875422e-07	15	42500929	42518855	-	3453	protein_coding	establishment of sister chromatid cohesion N-acetyltransferase 2 [Source:RGD Symbol;Acc:1593313]	-
ENSRNOG00000009433	Ccdc109b	174.606441330193	87.2336159542915	287.577385313144	34.168965547352	14.3026597149813	23.9171316914925	2.91546331222749	4.70008589943239e-08	7.17069294184575e-07	2	230199288	230273675	-	1221	protein_coding	coiled-coil domain containing 109B [Source:RGD Symbol;Acc:1305326]	-
novel.149	-	1195.25278920234	1582.78685870912	1342.61589094051	2911.8365327384	2704.50292792373	2842.72193818883	-1.03766117707664	4.78150934303176e-08	7.28787375378775e-07	1	233622789	233627664	-	4876	-	- && - && -	-
ENSRNOG00000015522	Tfap2a	275.827566739001	57.037364277806	217.888387031738	13.8811422536117	27.3050776376915	13.6669323951386	3.33613232719926	4.78467292082142e-08	7.28787375378775e-07	17	24654902	24670457	+	3305	protein_coding	transcription factor AP-2 alpha [Source:RGD Symbol;Acc:1310267]	TF_AP-2
novel.435	-	48.9235439475904	71.2967053472575	44.1069609375988	146.285883749601	293.854645053252	258.532804474705	-2.08592048624703	4.90908173331537e-08	7.47129539184918e-07	14	86739342	86748749	+	1752	-	- && - && -	-
ENSRNOG00000011222	Dynll1	3138.69839705145	4864.11287422054	3299.20067813239	8797.44084826977	10455.2442516513	8822.00486106196	-1.31264336279345	4.99257989023219e-08	7.59220651327111e-07	12	47074200	47076572	+	652	protein_coding	dynein light chain LC8-type 1 [Source:RGD Symbol;Acc:619866]	-
ENSRNOG00000006857	Ndnf	75.0723346781991	160.207890839132	153.492224062844	19.2200431203855	22.1041104686074	28.4727758232054	2.47811081460775	5.06597104943359e-08	7.6975642831418e-07	4	96562725	96564611	+	1887	protein_coding	neuron-derived neurotrophic factor [Source:RGD Symbol;Acc:1311080]	-
ENSRNOG00000017108	Syngr1	75.9158440566058	260.862063094083	74.9818335939179	782.682867069031	836.05547243027	810.90465544489	-2.56036908390938	5.07589900136237e-08	7.70639933472642e-07	7	121311015	121334437	+	1201	protein_coding	synaptogyrin 1 [Source:RGD Symbol;Acc:3801]	-
ENSRNOG00000003879	Rnf167	1006.30668843923	857.238033704672	1009.16726625226	1820.56519556985	2344.33595146466	1938.42657804382	-1.086962262073	5.08991988022237e-08	7.72142906526041e-07	10	57268375	57272660	+	1859	protein_coding	ring finger protein 167 [Source:RGD Symbol;Acc:1305972]	-
ENSRNOG00000007284	Slc2a1	538.158983423494	956.214636422042	820.389473439337	2091.78135960195	2402.84683211686	1895.14795879255	-1.46482114726233	5.1073196265426e-08	7.74155608440741e-07	5	138154673	138182897	+	2592	protein_coding	solute carrier family 2 (facilitated glucose transporter), member 1 [Source:RGD Symbol;Acc:3704]	Sugar_tr
ENSRNOG00000014666	Tfeb	285.949679279882	365.710159192991	321.980814844471	657.752586786525	943.975541188765	784.709701687541	-1.29272416790026	5.12203435806987e-08	7.75758396915433e-07	9	15207822	15214596	-	2358	protein_coding	transcription factor EB [Source:RGD Symbol;Acc:1309583]	HLH
ENSRNOG00000052968	Hnrnpa3	3897.8568376175	3589.99881042661	3855.83052516488	1961.51217845267	1202.7236578507	1495.39018623475	1.28317686418173	5.21068765206779e-08	7.88547925375525e-07	3	62481323	62487227	+	1140	protein_coding	Heterogeneous nuclear ribonucleoprotein A3 [Source:UniProtKB/Swiss-Prot;Acc:Q6URK4]	RRM_1
ENSRNOG00000014660	Usp53	281.732132387848	390.873702256729	394.316230782133	1125.44030271591	734.63661263313	1101.32696884158	-1.4733983041893	5.26055953549861e-08	7.95452646469464e-07	2	227098795	227160379	-	6108	protein_coding	ubiquitin specific peptidase 53 [Source:RGD Symbol;Acc:1306615]	UCH
ENSRNOG00000027152	N4bp2	375.361673390995	124.978930549898	399.609066094645	64.0668104012849	35.1065283913177	45.5564413171286	2.63261364239958	5.4166994358055e-08	8.18402128466258e-07	14	44038614	44078897	-	5228	protein_coding	NEDD4 binding protein 2 [Source:RGD Symbol;Acc:1565738]	-
ENSRNOG00000042536	Pde4d	184.728553871074	116.591082861986	77.6282512501738	23.4911638138045	18.2033850917944	23.9171316914925	2.52650039229537	5.49745522188664e-08	8.2993411427918e-07	2	40554146	41464264	+	3007	protein_coding	phosphodiesterase 4D, cAMP-specific [Source:RGD Symbol;Acc:3281]	-
ENSRNOG00000024711	Sdk2	163.640819410906	129.172854393855	108.503123906493	430.315409861964	310.757788352775	400.896683590732	-1.50917294916555	5.5164771132588e-08	8.32135255369594e-07	10	102303028	102576878	-	7544	protein_coding	sidekick cell adhesion molecule 2 [Source:RGD Symbol;Acc:1310397]	fn3
ENSRNOG00000018254	Sncaip	566.838302289323	98.1378179485779	342.270016875766	46.9823276276089	33.8062865990467	41.0007971854158	3.04604866484976	5.52125034621417e-08	8.3218523923027e-07	18	47739140	47877676	+	4189	protein_coding	synuclein, alpha interacting protein [Source:RGD Symbol;Acc:1309283]	-
ENSRNOG00000016879	Ldlrad4	275.827566739001	213.051331272981	343.152156094518	101.439116468701	58.5108806521962	55.8066406134826	1.94302622025605	5.69539284690396e-08	8.57742644587988e-07	18	63882610	64044023	+	4351	protein_coding	low density lipoprotein receptor class A domain containing 4 [Source:RGD Symbol;Acc:1587105]	-
ENSRNOG00000023753	Mllt4	713.608934132094	199.630774972321	569.861935313776	113.184698375603	66.3123314058223	71.7513950744776	2.55935705601018	5.73135256085275e-08	8.62464981747601e-07	1	53715693	53802658	-	5319	protein_coding	myeloid/lymphoid or mixed-lineage leukemia (trithorax homolog, Drosophila); translocated to, 4 [Source:RGD Symbol;Acc:708561]	DIL
ENSRNOG00000029212	Vcan	6904.9677716375	1349.60469298514	2233.57650188	552.042349624405	560.404212468812	416.841438051727	2.77788403119556	5.81372199475137e-08	8.74157958039061e-07	2	18490102	18565842	-	11553	protein_coding	versican [Source:RGD Symbol;Acc:619940]	Xlink
ENSRNOG00000020084	Pcdhb5	70.8547877861654	67.9415662720924	63.5140237501422	10.6778017335475	14.3026597149813	10.2501992963539	2.53014110214453	5.84170316091436e-08	8.77660855811793e-07	18	30398113	30400695	+	2583	protein_coding	protocadherin beta 5 [Source:RGD Symbol;Acc:1304665]	Cadherin
ENSRNOG00000033694	Klf16	303.663376226423	287.703175695404	315.805840313207	577.669073784919	712.532502164522	634.373445341016	-1.08453747191071	5.86384880284075e-08	8.80282109945684e-07	7	12006710	12016524	+	2592	protein_coding	Kruppel-like factor 16 [Source:RGD Symbol;Acc:1305966]	zf-C2H2
ENSRNOG00000059765	Asic1	42.1754689203366	67.9415662720924	44.9891001563507	153.760344963084	195.036268840654	184.503587334371	-1.78002215347625	5.91326256254115e-08	8.86989384381173e-07	7	141326321	141354937	+	4235	protein_coding	Acid-sensing ion channel 1 [Source:UniProtKB/Swiss-Prot;Acc:P55926]	-
ENSRNOG00000001056	Snapc2	413.319595419298	1032.54405038205	516.051442969905	2177.20377347033	3205.09601794808	2395.12990224804	-1.98685364441687	5.93151276491592e-08	8.89015133205597e-07	12	2537275	2540668	-	1705	protein_coding	small nuclear RNA activating complex, polypeptide 2 [Source:RGD Symbol;Acc:1304589]	-
ENSRNOG00000005038	Ube2t	55.6716189748443	51.1658708962671	66.1604414063981	8.54224138683799	3.90072537681308	7.97237723049751	3.06357654482222	5.95001782378956e-08	8.91075810780955e-07	13	51795867	51801163	+	615	protein_coding	ubiquitin-conjugating enzyme E2T [Source:RGD Symbol;Acc:1310816]	UQ_con
ENSRNOG00000018363	Hectd3	291.854244928729	357.322311505079	348.44499140703	721.81939718781	656.622105096868	734.597616238699	-1.08313346873001	6.01813603297667e-08	9.0055733688353e-07	5	135860675	135868495	+	2586	protein_coding	HECT domain containing E3 ubiquitin protein ligase 3 [Source:RGD Symbol;Acc:1309823]	HECT
ENSRNOG00000028659	Szt2	697.582255942367	512.497493731463	725.118437814124	1319.77629426647	2008.87356905874	1731.14477005089	-1.38640670185147	6.09839289118156e-08	9.1183871361761e-07	5	137190875	137238354	-	12195	protein_coding	seizure threshold 2 homolog (mouse) [Source:RGD Symbol;Acc:1308616]	-
ENSRNOG00000003336	Mybph	16.0266781897279	47.8107318211021	37.049847187583	222.098276057788	217.140379309261	127.55803568796	-2.49005234669529	6.10711030359705e-08	9.12413967606784e-07	13	51034256	51041902	+	1857	protein_coding	myosin binding protein H [Source:RGD Symbol;Acc:620287]	I-set
ENSRNOG00000027212	Tekt3	0	16.7756953758253	3.5285568750079	147.353663922955	154.728773280252	108.196548128181	-4.33315123712294	6.15942294475273e-08	9.19496325656912e-07	10	49472460	49506465	+	1784	protein_coding	tektin 3 [Source:RGD Symbol;Acc:1310582]	-
ENSRNOG00000026636	Urm1	354.273938930827	426.941447314754	342.270016875766	786.95398776245	1110.40649059946	833.682876103454	-1.28074861759481	6.21878095275844e-08	9.27618321257399e-07	3	8389024	8405868	+	1245	protein_coding	ubiquitin related modifier 1 [Source:RGD Symbol;Acc:1306599]	-
ENSRNOG00000003772	Csrp2	946.417522572352	1819.32416350825	1462.58682469077	546.703448757631	395.273504850392	436.202925611507	1.6167452473009	6.27438699373506e-08	9.35168180808483e-07	7	53630621	53649310	+	1428	protein_coding	cysteine and glycine-rich protein 2 [Source:RGD Symbol;Acc:61950]	LIM
ENSRNOG00000008461	Smdt1	679.025049617419	1121.45523587392	808.921663595561	2175.06821312362	2935.94596694798	2091.0406564562	-1.4644847634994	6.32119264470585e-08	9.41395422882068e-07	7	123578878	123580839	+	324	protein_coding	single-pass membrane protein with aspartate-rich tail 1 [Source:RGD Symbol;Acc:1311310]	-
ENSRNOG00000024402	Focad	425.128726716992	504.10964604355	444.598166250996	965.273276712693	1197.52269068161	898.600804980362	-1.155468835024	6.35303046228388e-08	9.45385430586882e-07	5	106409456	106730684	+	7176	protein_coding	focadhesin [Source:RGD Symbol;Acc:1311849]	-
ENSRNOG00000025940	Mettl9	1094.03166379353	1659.11627266912	1309.09460062793	3108.30808463567	3448.24123310276	2915.61224429623	-1.22132855237683	6.37188450702436e-08	9.4743854158017e-07	1	190964885	191009926	+	1456	protein_coding	methyltransferase like 9 [Source:RGD Symbol;Acc:2311609]	-
ENSRNOG00000007030	Epha7	305.350394983237	9.22663245670391	260.231069531833	7.47446121348324	5.2009671690841	4.55564413171286	5.05568769386635	6.73740350551373e-08	1.00099329639809e-06	5	43603043	43757549	+	2997	protein_coding	Eph receptor A7 [Source:RGD Symbol;Acc:70957]	Pkinase_Tyr
ENSRNOG00000037604	Ascc3	553.342152234816	519.207771881793	600.736807970095	285.097306285718	223.641588270616	235.754583816141	1.16681160727341	6.83053570453463e-08	1.01402604139823e-06	20	55253686	55556473	+	7446	protein_coding	activating signal cointegrator 1 complex subunit 3 [Source:RGD Symbol;Acc:1307995]	Sec63
ENSRNOG00000019423	Dvl1	1169.94750785014	1043.44825237633	1309.97673984668	2152.64482948317	3028.26313419922	2882.58382434131	-1.19432950293123	6.91039068548501e-08	1.02506864206304e-06	5	173296270	173307945	+	2955	protein_coding	dishevelled segment polarity protein 1 [Source:RGD Symbol;Acc:620632]	DIX
ENSRNOG00000055111	AABR07000658.1	147.614141221178	175.306016677374	134.0851612503	53.3890086677374	41.6077373526728	44.4175302842004	1.70966522992434	6.99298377532617e-08	1.03649961258494e-06	1	21145360	21146846	-	1484	pseudogene	-	Cyclin_C
ENSRNOG00000020918	Ccnd1	3654.92613663637	7281.49057787697	3195.10825031965	1419.07985038846	1376.95605801502	1280.13600101131	1.79364433047843	7.12968371811345e-08	1.05592588505024e-06	1	218090750	218100325	-	3876	protein_coding	cyclin D1 [Source:RGD Symbol;Acc:68384]	Cyclin_C
ENSRNOG00000015982	Wnt11	215.094891493716	157.691536532758	380.202003282101	23.4911638138045	44.2082209372149	61.5011957781237	2.54514122507328	7.13844644331701e-08	1.05638857911172e-06	1	163797660	163813756	+	2582	protein_coding	wingless-type MMTV integration site family, member 11 [Source:RGD Symbol;Acc:621463]	wnt
ENSRNOG00000001827	Masp1	199.068213303989	102.331741792534	236.413310625529	39.5078664141257	23.4043522608785	10.2501992963539	2.87325629667991	7.208960016434e-08	1.06578093653864e-06	11	80736576	80803382	+	2872	protein_coding	mannan-binding lectin serine peptidase 1 [Source:RGD Symbol;Acc:620213]	Trypsin
ENSRNOG00000004743	Cdcp1	151.831688113212	10.0654172254952	293.752359844408	6.40668104012849	1.30024179227103	2.27782206585643	5.48671939832649	7.21329184697624e-08	1.06578093653864e-06	8	132260029	132296661	-	5232	protein_coding	CUB domain containing protein 1 [Source:RGD Symbol;Acc:1305578]	-
ENSRNOG00000057125	Ddr1	1537.71759683547	2255.49224327971	2232.69436266125	4325.57748226009	6352.98139703623	4909.84546295354	-1.37114798209731	7.22452487824226e-08	1.06659947670503e-06	20	3552929	3575780	+	4365	protein_coding	discoidin domain receptor tyrosine kinase 1 [Source:RGD Symbol;Acc:2252]	Pkinase_Tyr
ENSRNOG00000033528	Tll1	210.877344601683	148.464904076054	316.687979531959	971.679957752821	677.425973773205	692.457908020355	-1.79307016206711	7.29568351520967e-08	1.07625693431065e-06	16	27399467	27597240	+	4723	protein_coding	tolloid-like 1 [Source:RGD Symbol;Acc:1306120]	Astacin
ENSRNOG00000012536	Sgms1	685.773124644672	724.710040235653	888.314193283239	1737.27834204818	1461.47177451263	1881.48102639741	-1.1443472389455	7.37453092732925e-08	1.0870325485721e-06	1	250691370	250951697	-	3598	protein_coding	sphingomyelin synthase 1 [Source:RGD Symbol;Acc:727912]	-
ENSRNOG00000004093	Rhot1	742.288252997923	665.156321651473	815.978777345577	1383.84310466775	1543.38700742571	1474.88978764204	-0.985363312555616	7.42042894785253e-08	1.092938178758e-06	10	67532030	67640555	+	5844	protein_coding	ras homolog family member T1 [Source:RGD Symbol;Acc:1307023]	Ras
ENSRNOG00000060703	Troap	279.201604252628	150.142473613636	179.956400625403	61.9312500545754	40.3074955604018	47.8342633829851	2.01741966063666	7.49188727714386e-08	1.10259629330157e-06	7	140758615	140766423	+	2256	protein_coding	Protein LOC100912795; RCG50654 [Source:UniProtKB/TrEMBL;Acc:D3ZLZ9]	-
ENSRNOG00000016252	Mblac2	220.999457142564	213.890116041772	257.584651875577	484.772198703056	565.605179637896	484.037188994492	-1.14754875852678	7.56788817653312e-08	1.11290726049724e-06	2	9578345	9623513	+	4082	protein_coding	metallo-beta-lactamase domain containing 2 [Source:RGD Symbol;Acc:1306703]	Lactamase_B
ENSRNOG00000017330	Gm9905	36.2709032714894	69.619135809675	46.7533785938547	251.996120911721	150.828047903439	212.976363157576	-2.01330742680726	7.64631615014567e-08	1.12355869076846e-06	1	190964507	190965115	-	609	protein_coding	predicted gene 9905 [Source:MGI Symbol;Acc:MGI:3642311]	-
ENSRNOG00000023968	Fancf	86.8814659758933	121.623791474733	105.856706250237	258.402801951849	282.152468922813	272.199736869844	-1.36996554381264	7.70100541066712e-08	1.13070796527311e-06	1	107231292	107232305	-	1014	protein_coding	Fanconi anemia, complementation group F [Source:RGD Symbol;Acc:1561456]	-
ENSRNOG00000021726	Tlr3	369.457107742148	369.065298268156	293.752359844408	143.082543229536	80.6149911208036	115.03001432575	1.60372911555171	7.73235369543174e-08	1.13442166393041e-06	16	50016857	50031214	+	4471	protein_coding	toll-like receptor 3 [Source:RGD Symbol;Acc:735171]	TIR
ENSRNOG00000010721	Dlgap5	304.50688560483	213.890116041772	261.995347969337	67.2701509213492	44.2082209372149	95.6685267659701	1.90959920120057	7.74915733555677e-08	1.13599736057634e-06	15	24167486	24199341	-	2737	protein_coding	discs, large (Drosophila) homolog-associated protein 5 [Source:RGD Symbol;Acc:1311247]	-
ENSRNOG00000001720	Hes1	558.403208505256	598.053540148172	855.675042189416	248.792780391656	253.54714949285	277.894292034485	1.36653300227973	7.78090421300726e-08	1.13975950297647e-06	11	74312806	74315248	-	1444	protein_coding	hes family bHLH transcription factor 1 [Source:RGD Symbol;Acc:62081]	Hairy_orange
ENSRNOG00000012367	Pcdh7	142.553084950738	180.338725290122	90.8603395314534	33.1011853739972	28.6053194299626	30.7505978890618	2.1604476838351	7.84841954668893e-08	1.14875109536888e-06	14	55072200	55081551	-	3600	protein_coding	protocadherin 7 [Source:RGD Symbol;Acc:1303209]	Cadherin
ENSRNOG00000046330	Rnf130	517.914758341733	835.429629716099	667.779388595245	1629.43254453935	1863.24648832438	1532.97425032138	-1.31399528561897	7.88374689232699e-08	1.15302106188717e-06	10	35537977	35610545	+	1008	protein_coding	ring finger protein 130 [Source:MGI Symbol;Acc:MGI:1891717]	-
ENSRNOG00000014686	Kcnd3	80.1333909486394	92.2663245670391	156.1386417191	324.605172699844	403.074955604018	371.284996734598	-1.74254349643502	7.91991359450571e-08	1.1562053390726e-06	2	207923775	208140727	+	6818	protein_coding	potassium channel, voltage-gated Shal-related subfamily D, member 3 [Source:RGD Symbol;Acc:68394]	Ion_trans
ENSRNOG00000017766	Car12	301.97635746961	32.7126059828593	261.995347969337	6.40668104012849	20.8038686763364	6.83346619756929	4.14606617315423	7.92164516823744e-08	1.1562053390726e-06	8	72405748	72460240	+	2582	protein_coding	carbonic anyhydrase 12 [Source:RGD Symbol;Acc:1306612]	-
ENSRNOG00000002903	Specc1	961.600691383673	1157.52298093195	988.878064220964	521.076724597117	330.261415236841	374.701729833383	1.34071446217996	7.92403338868009e-08	1.1562053390726e-06	10	48240127	48542292	+	7438	protein_coding	sperm antigen with calponin homology and coiled-coil domains 1 [Source:RGD Symbol;Acc:1309718]	CH
ENSRNOG00000024650	Ckap2	251.365794765206	217.245255116937	254.938234219321	61.9312500545754	26.0048358454205	10.2501992963539	2.87509174921103	7.94358627299313e-08	1.1581563332648e-06	16	74752655	74779184	+	2549	protein_coding	cytoskeleton associated protein 2 [Source:RGD Symbol;Acc:1311631]	-
ENSRNOG00000011241	Tfdp2	212.564363358496	272.605049857161	251.409677344313	666.294828173363	510.995024362513	555.788584068969	-1.23510107636333	7.95781643407981e-08	1.15932885608464e-06	8	104040934	104176446	+	2750	protein_coding	transcription factor Dp-2 (E2F dimerization partner 2) [Source:RGD Symbol;Acc:1305814]	E2F_TDP
ENSRNOG00000011145	Crhr2	14.3396594329144	8.38784768791264	14.1142275000316	50.1856681476732	92.3171672512429	203.865074894151	-3.23372026110942	7.97797112906913e-08	1.16136199769316e-06	4	85286372	85329362	-	3027	protein_coding	corticotropin releasing hormone receptor 2 [Source:RGD Symbol;Acc:70547]	7tm_2
ENSRNOG00000026371	Krt17	4524.58430577371	8.38784768791264	13045.956906123	1.06778017335475	9.10169254589718	1.13891103292822	10.614232561032	7.999563882281e-08	1.16360115942962e-06	10	88118001	88163723	-	2076	protein_coding	keratin 17, type I [Source:RGD Symbol;Acc:1303181]	Filament
ENSRNOG00000003504	Rnaseh2a	548.281095964375	876.530083386871	576.03690984504	1635.83922557947	2053.08178999595	1617.25366675807	-1.40679035094763	8.00821156444696e-08	1.16395534259049e-06	19	26074987	26084679	-	1653	protein_coding	ribonuclease H2, subunit A [Source:RGD Symbol;Acc:1307248]	-
ENSRNOG00000001793	Heg1	666.372408941318	872.336159542915	526.637113594929	284.029526112363	185.934576294757	226.643295552715	1.56652027953227	8.01710050420507e-08	1.16434401508746e-06	11	70236888	70322690	-	6224	protein_coding	heart development protein with EGF-like domains 1 [Source:RGD Symbol;Acc:1564641]	EGF_CA
ENSRNOG00000017901	Acy3	72.5418065429789	190.404142515617	96.1531748439653	460.213254715897	581.208081145149	452.147680072502	-2.05562192373612	8.02867749106533e-08	1.16512217502021e-06	1	219233750	219237098	+	1329	protein_coding	aminoacylase 3 [Source:RGD Symbol;Acc:1305394]	-
ENSRNOG00000019643	Pcyox1l	214.25138211531	282.670467082656	284.930967656888	593.68577638524	833.454988845728	599.067203320242	-1.37322661195266	8.10455272688852e-08	1.17522287413511e-06	18	57021083	57031459	-	1924	protein_coding	prenylcysteine oxidase 1 like [Source:RGD Symbol;Acc:1563290]	-
ENSRNOG00000016454	Nasp	1107.52781384804	764.132924368842	1095.61690968995	448.467672808994	399.174230227205	374.701729833383	1.27913221040105	8.32268547323285e-08	1.20592043573873e-06	5	135446962	135472116	-	2661	protein_coding	nuclear autoantigenic sperm protein (histone-binding) [Source:RGD Symbol;Acc:1359609]	-
ENSRNOG00000030151	Thsd7a	31.209847001049	52.8434404338497	42.3426825000948	154.828125136439	127.423695642561	179.947943202658	-1.87151354101901	8.51990767754737e-08	1.23354304744088e-06	4	38664066	39102807	-	4932	protein_coding	thrombospondin, type I, domain containing 7A [Source:RGD Symbol;Acc:1566201]	TSP_1
ENSRNOG00000000060	Cplx1	3.37403751362692	15.0981258382428	0.882139218751975	109.981357855539	72.8135403671775	110.474370194037	-3.91568213567508	8.67848841010177e-08	1.25553266689773e-06	14	2194933	2226598	+	2140	protein_coding	complexin 1 [Source:RGD Symbol;Acc:70944]	-
ENSRNOG00000021087	Lgi4	1066.19585430611	4266.05933407237	2094.19850531719	10393.7722074351	14098.5217535947	13067.8651918183	-2.33843618572196	8.78710344027314e-08	1.27026530056726e-06	1	89491654	89502974	+	4056	protein_coding	leucine-rich repeat LGI family, member 4 [Source:RGD Symbol;Acc:735035]	-
ENSRNOG00000042460	Hmga2	53.9846002180308	45.2943775147283	67.9247198439021	2.1355603467095	0	0	6.18304372624794	8.82417993737704e-08	1.27464156612767e-06	7	65159944	65275408	-	805	protein_coding	high mobility group AT-hook 2 [Source:RGD Symbol;Acc:620617]	-
ENSRNOG00000004003	Dusp10	210.877344601683	748.196013761808	133.203022031548	27.7622845072235	36.4067701835887	51.2509964817697	3.24303826705346	8.89450715762688e-08	1.28381041292866e-06	13	104284660	104321455	+	2704	protein_coding	dual specificity phosphatase 10 [Source:RGD Symbol;Acc:1310844]	DSPc
ENSRNOG00000042309	RGD1310049	79.2898815702327	164.401814683088	74.9818335939179	386.536422754419	371.869152589513	462.397879368856	-1.9371631442238	8.91582030231646e-08	1.28589602281677e-06	1	31040142	31055453	-	4152	protein_coding	similar to KIAA0408 gene product [Source:RGD Symbol;Acc:1310049]	-
ENSRNOG00000051120	Il17d	83.5074284622664	81.3621225727527	72.335415937662	190.064870857145	257.447874869663	207.281807992935	-1.46290557165861	9.00361522724874e-08	1.29755947140389e-06	15	37790141	37807660	+	1252	protein_coding	interleukin 17D [Source:RGD Symbol;Acc:1595926]	-
ENSRNOG00000004273	Ifitm1	1059.44777927885	2481.12534608456	1638.13252922242	509.331142690215	556.503487091999	485.17610002742	1.73955775071815	9.18797677336861e-08	1.32311102881676e-06	1	213766758	213767815	+	568	protein_coding	interferon induced transmembrane protein 1 [Source:RGD Symbol;Acc:1307601]	-
ENSRNOG00000050819	Birc5	197.381194547175	161.885460376714	202.892020312954	71.5412716147682	54.6101552753831	42.139708218344	1.7374096374407	9.23781994944178e-08	1.32926694894617e-06	10	106856097	106864413	+	873	protein_coding	baculoviral IAP repeat-containing 5 [Source:RGD Symbol;Acc:70499]	BIR
ENSRNOG00000018564	Nup93	553.342152234816	509.981139425089	543.397758751217	270.148383858751	254.847391285121	212.976363157576	1.12237799137044	9.29451975463773e-08	1.33639929089131e-06	19	11159774	11263980	-	2690	protein_coding	nucleoporin 93 [Source:RGD Symbol;Acc:1311525]	-
ENSRNOG00000010065	Dgkh	106.282181679248	26.8411126013205	112.031680781501	6.40668104012849	2.60048358454205	0	4.74425599989448	9.30789195077213e-08	1.3372956725285e-06	15	60803098	60959769	-	4017	protein_coding	diacylglycerol kinase, eta [Source:RGD Symbol;Acc:1561955]	SAM_2
ENSRNOG00000010178	Cgrrf1	280.045113631035	415.198460551676	273.463157813112	778.411746375612	943.975541188765	776.737324457043	-1.36674168152231	9.34074359660511e-08	1.34098721289193e-06	15	23619123	23639628	+	1323	protein_coding	cell growth regulator with ring finger domain 1 [Source:RGD Symbol;Acc:620803]	-
ENSRNOG00000019506	Dnajb2	968.348766410927	1482.13268645416	880.374940314471	2649.16261009313	3545.75936752309	2867.77798091325	-1.44385825042905	9.44239631105555e-08	1.35454283987462e-06	9	82436458	82444668	+	1878	protein_coding	DnaJ (Hsp40) homolog, subfamily B, member 2 [Source:RGD Symbol;Acc:1591035]	DnaJ
ENSRNOG00000023937	Mfsd7	48.0800345691837	109.880804711656	78.5103904689258	269.080603685397	353.665767497719	269.921914803987	-1.9156598192582	9.48834956166277e-08	1.36009356570583e-06	14	2311122	2319574	+	2733	protein_coding	major facilitator superfamily domain containing 7 [Source:RGD Symbol;Acc:1304688]	MFS_1
ENSRNOG00000021938	Lrrtm4	67.4807502725385	235.698520030345	160.549337812859	810.445151576254	618.915093121008	736.875438304556	-2.22398501075716	9.56532134118771e-08	1.37007871045223e-06	4	110699557	110704822	+	3049	protein_coding	leucine rich repeat transmembrane neuronal 4 [Source:RGD Symbol;Acc:1560707]	-
ENSRNOG00000011334	Tmem63c	35.4273938930827	26.8411126013205	61.7497453126383	133.472521669344	223.641588270616	234.615672783212	-2.25525906417418	9.59921409214503e-08	1.37388293366186e-06	6	111049559	111120799	+	5662	protein_coding	transmembrane protein 63c [Source:RGD Symbol;Acc:1310207]	-
ENSRNOG00000020942	Plekha4	2043.82322387951	9046.29373141379	3458.86787672649	24812.0078882443	32359.117484249	25185.8785821746	-2.50096019552846	9.6384764511008e-08	1.37844928481965e-06	1	101517714	101540802	+	2985	protein_coding	pleckstrin homology domain containing, family A (phosphoinositide binding specific) member 4 [Source:RGD Symbol;Acc:735133]	PH
ENSRNOG00000026226	Hook1	89.4119941111135	167.756953758253	80.2746689064297	18.1522629470307	20.8038686763364	21.6393096256361	2.47940477686086	9.68354653876206e-08	1.38383863008167e-06	5	114940053	115000691	+	5475	protein_coding	hook microtubule-tethering protein 1 [Source:RGD Symbol;Acc:1309987]	-
ENSRNOG00000000407	Dcbld1	258.11386979246	123.301361012316	230.238336094266	53.3890086677374	35.1065283913177	51.2509964817697	2.12565886170896	9.72421349840084e-08	1.38855967939458e-06	20	33359196	33453766	+	1515	protein_coding	discoidin, CUB and LCCL domain containing 1 [Source:RGD Symbol;Acc:1307211]	CUB
ENSRNOG00000011697	Zfp827	281.732132387848	48.6495165898933	189.659932031675	22.4233836404497	6.50120896135513	13.6669323951386	3.59823347101544	9.73140570613868e-08	1.38855967939458e-06	19	32401661	32528965	-	3198	protein_coding	zinc finger protein 827 [Source:RGD Symbol;Acc:1560620]	-
ENSRNOG00000008058	Tmprss5	256.426851035646	835.429629716099	671.307945470253	2464.43664010276	2605.68455171114	2427.01941117003	-2.08818586012314	9.77952302366364e-08	1.39436349960684e-06	8	53411316	53429420	+	2366	protein_coding	transmembrane protease, serine 5 [Source:RGD Symbol;Acc:628625]	Trypsin
ENSRNOG00000017777	Ahcy	755.784403052431	1053.51366960183	689.832869064045	1896.37758787803	2037.4788884887	1914.50944635233	-1.22642876224925	9.87746485199111e-08	1.4072570646544e-06	3	150587833	150603082	-	2054	protein_coding	adenosylhomocysteinase [Source:RGD Symbol;Acc:69260]	-
ENSRNOG00000049385	Adamtsl4	344.995335768353	703.740421015871	450.773140782259	1328.31853565331	1595.39667911655	1660.53228600934	-1.61203345982527	9.92807349151416e-08	1.41339252935804e-06	2	197803584	197814808	-	4150	protein_coding	ADAMTS-like 4 [Source:RGD Symbol;Acc:1561012]	TSP_1
ENSRNOG00000003802	Pttg1	201.598741439209	194.598066359573	152.610084844092	44.8467672808994	33.8062865990467	67.1957509427647	1.90793951615246	1.00377013989786e-07	1.42697844696359e-06	10	29020049	29026002	-	1044	protein_coding	pituitary tumor-transforming 1 [Source:RGD Symbol;Acc:68359]	-
ENSRNOG00000033531	Cacna2d1	202.442250817615	40.2616689019807	125.26376906278	13.8811422536117	11.7021761304392	9.11128826342573	3.40516783258216	1.00387381537124e-07	1.42697844696359e-06	4	15710417	16130848	-	4066	protein_coding	calcium channel, voltage-dependent, alpha2/delta subunit 1 [Source:RGD Symbol;Acc:2247]	VWA
ENSRNOG00000005281	Stx16	945.574013193945	779.231050207085	984.467368127204	1751.15948430179	2562.77657256619	2022.70599448051	-1.22559152364645	1.01585326241091e-07	1.4428851010635e-06	3	172154754	172183732	+	4378	protein_coding	syntaxin 16 [Source:RGD Symbol;Acc:1309423]	SNARE
ENSRNOG00000006632	Rps6ka3	1345.39745855874	1008.2192920871	1100.02760578371	571.262392744791	397.873988434934	460.120057302999	1.27188835181791	1.01660439466443e-07	1.4428851010635e-06	X	37469937	37575624	+	6557	protein_coding	ribosomal protein S6 kinase polypeptide 3 [Source:RGD Symbol;Acc:1563860]	Pkinase
ENSRNOG00000005277	Ptprv	1713.16754754407	934.406232433469	1409.65847156566	320.334052006425	345.864316744093	552.371850970185	1.73515736368912	1.02396489510805e-07	1.45223181755105e-06	13	51935243	51955735	-	5744	protein_coding	protein tyrosine phosphatase, receptor type, V [Source:RGD Symbol;Acc:621123]	Y_phosphatase
ENSRNOG00000017987	Ucma	102.908144165621	87.2336159542915	246.998981250553	2.1355603467095	5.2009671690841	21.6393096256361	3.91314883837494	1.02555202310212e-07	1.45338253803466e-06	17	77252100	77261731	-	798	protein_coding	upper zone of growth plate and cartilage matrix associated [Source:RGD Symbol;Acc:1308977]	-
ENSRNOG00000009453	Mob3b	113.873766084909	58.7149338153885	101.446010156477	406.824246048159	236.644006193327	527.315808245764	-2.09606991742137	1.02869707201886e-07	1.45673769042127e-06	5	50438576	50638136	-	2271	protein_coding	MOB kinase activator 3B [Source:RGD Symbol;Acc:1560696]	-
ENSRNOG00000002134	LOC498435	54.8281095964375	132.52799346902	28.2284550000632	4.27112069341899	3.90072537681308	3.41673309878465	4.21673260369882	1.04199486747342e-07	1.47445421768236e-06	14	5928737	5945321	+	1703	protein_coding	similar to ATP-binding cassette sub-family G member 3 [Source:RGD Symbol;Acc:1591970]	-
ENSRNOG00000030759	Nhs	225.217004034597	60.392503352971	174.663565312891	21.355603467095	19.5036268840654	22.7782206585643	2.85310979292109	1.04534736223592e-07	1.47808172313132e-06	X	34623405	34673742	+	5737	protein_coding	Nance-Horan syndrome (congenital cataracts and dental anomalies) [Source:RGD Symbol;Acc:1561818]	-
ENSRNOG00000024631	Chadl	142.553084950738	530.95075864487	195.834906562938	1385.97866501446	1605.79861345472	1532.97425032138	-2.37962479692633	1.05368539050072e-07	1.48874779721199e-06	7	122922022	122926336	-	2196	protein_coding	chondroadherin-like [Source:RGD Symbol;Acc:6504353]	-
ENSRNOG00000020392	Stxbp3	590.456564884712	817.815149571483	723.35415937662	1610.21250141896	1419.86403715996	1551.19682684823	-1.10394910713596	1.06083789024533e-07	1.49772402967191e-06	2	211595659	211638788	-	2524	protein_coding	syntaxin binding protein 3 [Source:RGD Symbol;Acc:619968]	Sec1
ENSRNOG00000010326	Col20a1	131.58746303145	393.390056563103	226.709779219258	46.9823276276089	57.2106388599251	34.1673309878465	2.44415018895179	1.06326713669137e-07	1.50002332875849e-06	3	176494768	176526018	+	4332	protein_coding	collagen, type XX, alpha 1 [Source:RGD Symbol;Acc:1563901]	VWA
ENSRNOG00000018255	Clptm1	1605.19834710801	1690.99009388319	1759.86774141019	3216.1538821445	4193.27978007406	3136.56098468431	-1.06045009065932	1.07204259338986e-07	1.51126546178774e-06	1	80549043	80580662	-	2458	protein_coding	cleft lip and palate associated transmembrane protein 1 [Source:RGD Symbol;Acc:1310959]	-
ENSRNOG00000009723	Ptpmt1	318.003035659338	516.691417575419	297.280916719416	1005.84892330017	1275.53719821788	982.88022141705	-1.52745755818054	1.07740590260305e-07	1.51768417934347e-06	3	79734961	79743737	-	1629	protein_coding	protein tyrosine phosphatase, mitochondrial 1 [Source:RGD Symbol;Acc:1589783]	DSPc
ENSRNOG00000017646	RGD1309651	19.4007157033548	13.4205563006602	7.93925296876778	67.2701509213492	115.721519512121	75.1681281732622	-2.65773429591425	1.09003774373742e-07	1.53432435228554e-06	19	54184946	54210515	-	336	protein_coding	similar to 1190005I06Rik protein [Source:RGD Symbol;Acc:1309651]	-
ENSRNOG00000011646	Rem2	94.4730503815539	20.9696192197816	115.560237656509	5.33890086677374	2.60048358454205	3.41673309878465	4.33014410593158	1.09544224057274e-07	1.54077405233711e-06	15	33121273	33125752	+	1810	protein_coding	RAS (RAD and GEM) like GTP binding 2 [Source:RGD Symbol;Acc:69081]	Ras
[truncated: 20,353 more rows]
