# Supplementary material for: M2 macrophage-derived cathepsin S promotes peripheral nerve regeneration via fibroblast–Schwann cell-signaling relay
Source: J Neuroinflammation. 2023 Nov 9;20:258. doi: 10.1186/s12974-023-02943-2 (PMC10636844; doi:10.1186/s12974-023-02943-2)
Supplement: Supplementary file 3 — Additional file 3: Table S2. Macrophage selective expressing genes analysis. [file 12974_2023_2943_MOESM3_ESM.xlsx]

## Sheet: Sheet1
Genes abundant in macrophages were picked up from RNAseq data using the Harmonizome database.
Gene_ID	GeneName	IANX1	IANX2	IANX3	Sham1	Sham2	Sham3	log2FoldChange	pvalue	padj	gene_chr	gene_start	gene_end	gene_strand	gene_length	gene_biotype	gene_description	tf_family
ENSRNOG00000008901	Coro2a	240.4	7.54906	458.712	2.13556	6.50121	0	6.37014	0.000220152	0.00132947	5	62156839	62187930	-	2352	protein_coding	coronin, actin binding protein 2A [Source:RGD Symbol;Acc:1309719]	-
ENSRNOG00000030187	Mmp12	33.7404	33.5514	74.0997	1.06778	1.30024	1.13891	5.34021	2.45087e-07	3.19756e-06	8	5606592	5616493	+	1790	protein_coding	matrix metallopeptidase 12 [Source:RGD Symbol;Acc:620195]	PG_binding_1
ENSRNOG00000010278	Il6	5.06106	13.4206	1.76428	0	0	0	4.97811	0.0133473	0.0423117	4	3043231	3047807	+	1045	protein_coding	interleukin 6 [Source:RGD Symbol;Acc:2901]	-
ENSRNOG00000030222	Fam115c	5.06106	6.71028	7.93925	0	0	0	4.93789	0.008024	0.0279371	4	71206876	71229575	-	4391	protein_coding	family with sequence similarity 115, member C [Source:RGD Symbol;Acc:1591778]	-
ENSRNOG00000002792	Cxcl2	46.393	2.51635	240.824	1.06778	5.20097	3.41673	4.92067	3.73728e-05	0.000286724	14	18731378	18733391	-	1072	protein_coding	chemokine (C-X-C motif) ligand 2 [Source:RGD Symbol;Acc:70069]	-
ENSRNOG00000008447	Tmem132d	31.2098	0.838785	5.29284	1.06778	0	0	4.8987	0.00949242	0.032026	12	31934343	32607370	+	3429	protein_coding	transmembrane protein 132D [Source:RGD Symbol;Acc:735062]	-
ENSRNOG00000009448	Papln	2526.31	171.112	4207.8	103.575	135.225	115.03	4.2867	5.50572e-05	0.000400737	6	107245820	107276755	+	4584	protein_coding	papilin, proteoglycan-like sulfated glycoprotein [Source:RGD Symbol;Acc:1311176]	Kunitz_BPTI
ENSRNOG00000018694	Lipg	24.4618	0	44.107	3.20334	0	1.13891	3.94508	0.0138941	0.0437121	18	70901710	70924708	-	3681	protein_coding	lipase, endothelial [Source:RGD Symbol;Acc:1310740]	Lipase
ENSRNOG00000008478	Mmp13	5724.05	5816.13	10161.4	823.259	369.269	618.429	3.58221	1.74813e-23	1.82968e-21	8	5522739	5533018	+	2602	protein_coding	matrix metallopeptidase 13 [Source:RGD Symbol;Acc:620196]	Hemopexin
ENSRNOG00000051952	Tes	967.505	1854.55	970.353	113.185	98.8184	117.308	3.52469	5.82123e-27	8.95595e-25	4	44321883	44360405	+	2362	protein_coding	testin LIM domain protein [Source:RGD Symbol;Acc:1566346]	LIM
ENSRNOG00000004100	Trib1	300.289	94.7827	391.67	30.9656	9.10169	28.4728	3.51159	3.33107e-09	6.22831e-08	7	99954492	99961026	+	1972	protein_coding	tribbles pseudokinase 1 [Source:RGD Symbol;Acc:621596]	Pkinase
ENSRNOG00000002345	Rasgef1b	114.717	51.1659	168.489	16.0167	5.20097	7.97238	3.50019	2.33344e-08	3.80354e-07	14	11988671	12027381	+	1866	protein_coding	RasGEF domain family, member 1B [Source:RGD Symbol;Acc:1562220]	-
ENSRNOG00000016037	Mafb	1493.86	522.563	2023.63	172.98	83.2155	111.613	3.45541	4.70524e-13	1.59697e-11	3	156339004	156340913	-	1910	protein_coding	v-maf avian musculoaponeurotic fibrosarcoma oncogene homolog B [Source:RGD Symbol;Acc:2982]	bZIP_Maf
ENSRNOG00000018339	Cabp2	14.3397	133.367	14.1142	3.20334	2.60048	10.2502	3.3285	0.00120673	0.00575809	1	219329574	219335043	+	1571	protein_coding	calcium binding protein 2 [Source:RGD Symbol;Acc:1563670]	efhand
ENSRNOG00000022256	Cxcl10	193.164	170.273	70.5711	7.47446	18.2034	18.2226	3.31545	1.67088e-09	3.33302e-08	14	17210733	17212930	+	1134	protein_coding	chemokine (C-X-C motif) ligand 10 [Source:RGD Symbol;Acc:620209]	-
ENSRNOG00000049422	Fcgr2a	8.43509	135.044	52.9284	20.2878	0	1.13891	3.17979	0.0096166	0.0323692	13	91168973	91198036	-	1885	protein_coding	Fc fragment of IgG, low affinity IIa, receptor [Source:RGD Symbol;Acc:71069]	-
ENSRNOG00000056219	Olr1	41.332	88.0724	147.317	19.22	7.80145	3.41673	3.17247	6.94784e-06	6.36829e-05	4	163239849	163261958	-	3776	protein_coding	oxidized low density lipoprotein (lectin-like) receptor 1 [Source:RGD Symbol;Acc:620515]	Lectin_C
ENSRNOG00000024595	Cers6	215.938	75.4906	241.706	25.6267	16.9031	18.2226	3.12837	1.89133e-09	3.73383e-08	3	55094637	55338445	+	2004	protein_coding	ceramide synthase 6 [Source:RGD Symbol;Acc:1561599]	LAG1
ENSRNOG00000030910	Grik4	138.336	16.7757	162.314	8.54224	18.2034	11.3891	3.06447	6.66215e-05	0.000475125	8	46806147	47094352	-	3298	protein_coding	glutamate receptor, ionotropic, kainate 4 [Source:RGD Symbol;Acc:2734]	ANF_receptor
ENSRNOG00000002525	Ptgs2	54.8281	57.8761	127.91	7.47446	5.20097	15.9448	3.06281	9.58647e-07	1.08521e-05	13	67351087	67359335	+	4373	protein_coding	prostaglandin-endoperoxide synthase 2 [Source:RGD Symbol;Acc:620349]	An_peroxidase
ENSRNOG00000018254	Sncaip	566.838	98.1378	342.27	46.9823	33.8063	41.0008	3.04605	5.52125e-08	8.32185e-07	18	47739140	47877676	+	4189	protein_coding	synuclein, alpha interacting protein [Source:RGD Symbol;Acc:1309283]	-
ENSRNOG00000001414	Serpine1	182.198	400.1	230.238	46.9823	28.6053	25.056	3.0083	3.08484e-12	9.38221e-11	12	22641104	22651482	+	3063	protein_coding	serpin peptidase inhibitor, clade E (nexin, plasminogen activator inhibitor type 1), member 1 [Source:RGD Symbol;Acc:3249]	Serpin
ENSRNOG00000021084	Mpeg1	546.594	1590.34	479.884	133.473	79.3147	118.447	2.9804	3.46724e-10	7.84527e-09	1	228724900	228727160	+	2260	pseudogene	macrophage expressed 1 [Source:RGD Symbol;Acc:69275]	-
ENSRNOG00000007159	Ccl2	134.118	356.484	142.024	38.4401	22.1041	19.3615	2.98011	6.14259e-09	1.08876e-07	10	69412017	69413870	+	835	protein_coding	chemokine (C-C motif) ligand 2 [Source:RGD Symbol;Acc:3645]	-
ENSRNOG00000002396	Serpinb8	90.2555	57.8761	141.142	24.5589	6.50121	5.69456	2.95968	5.39136e-06	5.10394e-05	13	27889345	27914006	+	4161	protein_coding	serpin peptidase inhibitor, clade B (ovalbumin), member 8 [Source:RGD Symbol;Acc:1309833]	Serpin
ENSRNOG00000003745	Atf3	846.04	5372.42	934.185	264.809	340.663	317.756	2.95389	1.11297e-06	1.24042e-05	13	109817728	109849632	-	2909	protein_coding	activating transcription factor 3 [Source:RGD Symbol;Acc:2165]	bZIP_1
ENSRNOG00000005905	Pde4b	263.175	210.535	356.384	32.0334	32.506	44.4175	2.92822	5.57243e-17	2.90806e-15	5	121952977	122136814	+	3296	protein_coding	phosphodiesterase 4B, cAMP specific [Source:RGD Symbol;Acc:3280]	-
ENSRNOG00000009433	Ccdc109b	174.606	87.2336	287.577	34.169	14.3027	23.9171	2.91546	4.70009e-08	7.17069e-07	2	230199288	230273675	-	1221	protein_coding	coiled-coil domain containing 109B [Source:RGD Symbol;Acc:1305326]	-
ENSRNOG00000008137	Cdk18	540.69	146.787	694.244	43.779	93.6174	50.1121	2.88482	1.27681e-07	1.77719e-06	13	48893412	48927483	-	3627	protein_coding	cyclin-dependent kinase 18 [Source:RGD Symbol;Acc:1309523]	Pkinase
ENSRNOG00000013862	Dusp2	58.2021	36.0677	68.8069	5.3389	2.60048	14.8058	2.82916	3.77808e-05	0.000289294	3	119776925	119779099	+	1623	protein_coding	dual specificity phosphatase 2 [Source:RGD Symbol;Acc:1305804]	DSPc
ENSRNOG00000004823	Dock4	438.625	86.3948	358.149	41.6434	31.2058	51.251	2.82914	3.72275e-07	4.65593e-06	6	60566196	60782556	+	5901	protein_coding	dedicator of cytokinesis 4 [Source:RGD Symbol;Acc:1561724]	Ded_cyto
ENSRNOG00000027811	Lilrb4	117.248	311.189	307.867	36.3045	33.8063	34.1673	2.81907	2.34338e-10	5.42684e-09	1	73393850	73399579	-	1696	protein_coding	leukocyte immunoglobulin-like receptor, subfamily B, member 4 [Source:RGD Symbol;Acc:1359090]	ig
ENSRNOG00000058446	Il7r	23.6183	55.3598	16.7606	6.40668	3.90073	3.41673	2.79396	0.00057759	0.00304993	KL567908.1	25355	47617	-	1374	protein_coding	interleukin-7 receptor subunit alpha precursor [Source:RefSeq peptide;Acc:NP_001099888]	-
ENSRNOG00000006094	Cd44	2740.56	2171.61	4878.23	599.025	369.269	502.26	2.73436	5.00124e-15	2.12468e-13	3	92696313	92783658	-	3973	protein_coding	CD44 molecule (Indian blood group) [Source:RGD Symbol;Acc:2307]	Xlink
ENSRNOG00000011205	Ccl3	17.7137	7.54906	97.9175	8.54224	7.80145	2.27782	2.72594	0.00718121	0.0254233	10	70869513	70871066	-	757	protein_coding	chemokine (C-C motif) ligand 3 [Source:RGD Symbol;Acc:3647]	-
ENSRNOG00000000323	Prdm1	192.32	88.9112	149.082	30.9656	20.8039	14.8058	2.68763	9.90199e-09	1.69264e-07	20	49464919	49556518	-	5457	protein_coding	PR domain containing 1, with ZNF domain [Source:RGD Symbol;Acc:1311765]	SET
ENSRNOG00000037845	Cysltr1	11.8091	27.6799	13.2321	1.06778	3.90073	3.41673	2.67514	0.00560335	0.0206529	X	77674150	77675487	-	1338	protein_coding	cysteinyl leukotriene receptor 1 [Source:RGD Symbol;Acc:619796]	7tm_1
ENSRNOG00000053054	Ccnt1	16.0267	17.6145	10.5857	3.20334	2.60048	1.13891	2.6699	0.00657329	0.0236017	7	140219551	140245723	-	1992	protein_coding	Cyclin T1 (Predicted); Protein Ccnt1 [Source:UniProtKB/TrEMBL;Acc:D3ZC98]	-
ENSRNOG00000047363	Kcnk13	95.3166	45.2944	147.317	16.0167	24.7046	5.69456	2.64138	3.46854e-05	0.000267972	6	123974798	124077197	+	2032	protein_coding	potassium channel, two pore domain subfamily K, member 13 [Source:RGD Symbol;Acc:68941]	Ion_trans_2
ENSRNOG00000031743	Gbp2	1941.76	4170.44	1554.33	432.451	443.382	390.646	2.59785	3.31113e-12	1.00054e-10	2	248276709	248293784	+	2481	protein_coding	guanylate binding protein 2, interferon-inducible [Source:RGD Symbol;Acc:621810]	-
ENSRNOG00000026653	Hcar2	25.3053	9.22663	144.671	1.06778	10.4019	18.2226	2.59688	0.0146681	0.0455506	12	38160464	38161546	+	1083	protein_coding	hydroxycarboxylic acid receptor 2 [Source:RGD Symbol;Acc:727952]	7tm_1
ENSRNOG00000013798	Fnbp1l	1369.02	663.479	1555.21	272.284	119.622	207.282	2.58013	1.76722e-10	4.191e-09	2	226688844	226779440	-	3380	protein_coding	formin binding protein 1-like [Source:RGD Symbol;Acc:1305386]	SH3_1
ENSRNOG00000054251	Clec7a	153.519	641.67	302.574	62.999	48.1089	72.8903	2.57538	2.95676e-07	3.7838e-06	4	163216163	163227334	-	2518	protein_coding	C-type lectin domain family 7 member A transcript variant 1; Dectin-1; Protein Clec7a [Source:UniProtKB/TrEMBL;Acc:B5BUZ1]	Lectin_C
ENSRNOG00000005957	Slc4a7	165.328	149.304	252.292	24.5589	24.7046	46.6954	2.56029	5.77927e-10	1.25901e-08	15	11836286	11912916	-	4162	protein_coding	solute carrier family 4, sodium bicarbonate cotransporter, member 7 [Source:RGD Symbol;Acc:621208]	Band_3_cyto
ENSRNOG00000042536	Pde4d	184.729	116.591	77.6283	23.4912	18.2034	23.9171	2.5265	5.49746e-08	8.29934e-07	2	40554146	41464264	+	3007	protein_coding	phosphodiesterase 4D, cAMP-specific [Source:RGD Symbol;Acc:3281]	-
ENSRNOG00000003614	Mgat5	110.5	52.0047	185.249	28.8301	11.7022	22.7782	2.44875	2.26194e-05	0.000182977	13	43850751	44157924	+	2691	protein_coding	mannosyl (alpha-1,6-)-glycoprotein beta-1,6-N-acetyl-glucosaminyltransferase [Source:RGD Symbol;Acc:620100]	-
ENSRNOG00000009899	Skil	393.075	343.063	449.009	72.6091	40.3075	103.641	2.44756	1.5132e-11	4.1447e-10	2	115866701	115891097	-	2528	protein_coding	SKI-like proto-oncogene [Source:RGD Symbol;Acc:621399]	-
ENSRNOG00000061595	Tfec	29.5228	50.3271	28.2285	11.7456	0	7.97238	2.42915	0.00430883	0.0166205	4	44065045	44136815	-	1622	protein_coding	Transcription factor EC [Source:UniProtKB/Swiss-Prot;Acc:Q63302]	HLH
ENSRNOG00000012067	Fam111a	186.416	208.019	195.835	60.8635	13.0024	35.3062	2.42398	5.53231e-07	6.55999e-06	1	229003961	229019527	+	3191	protein_coding	family with sequence similarity 111, member A [Source:RGD Symbol;Acc:1560913]	-
ENSRNOG00000004026	Atp2b1	3395.97	752.39	3597.36	651.346	296.455	520.482	2.39881	4.15863e-06	4.03689e-05	7	41114697	41220579	+	4370	protein_coding	ATPase, Ca++ transporting, plasma membrane 1 [Source:RGD Symbol;Acc:621303]	Cation_ATPase_C
ENSRNOG00000021243	Siglec1	126.526	190.404	127.91	28.8301	22.1041	34.1673	2.38135	4.26848e-10	9.5089e-09	3	123612067	123631109	-	7183	protein_coding	sialic acid binding Ig-like lectin 1, sialoadhesin [Source:RGD Symbol;Acc:1311953]	I-set
ENSRNOG00000008816	Gpnmb	973.41	3189.06	1756.34	399.35	312.058	435.064	2.36778	5.97897e-09	1.06378e-07	4	78694447	78715683	+	2306	protein_coding	glycoprotein (transmembrane) nmb [Source:RGD Symbol;Acc:71008]	-
ENSRNOG00000015906	Tgif1	343.308	327.126	419.898	71.5413	70.2131	69.4736	2.36748	3.09273e-20	2.34584e-18	9	119181083	119190698	-	1385	protein_coding	TGFB-induced factor homeobox 1 [Source:RGD Symbol;Acc:1310517]	Coprinus_mating
ENSRNOG00000023209	Slamf7	8.43509	30.1963	14.1142	3.20334	2.60048	4.55564	2.34287	0.0127004	0.0406251	13	90058127	90075144	-	1492	protein_coding	SLAM family member 7 [Source:RGD Symbol;Acc:1560190]	-
ENSRNOG00000023643	Mmp17	46.393	195.437	98.7996	28.8301	13.0024	28.4728	2.27036	0.000169035	0.00106307	12	30701911	30728682	-	3509	protein_coding	matrix metallopeptidase 17 [Source:RGD Symbol;Acc:1311541]	Hemopexin
ENSRNOG00000010181	Clec4d	15.1832	20.1308	82.0389	11.7456	5.20097	7.97238	2.22517	0.00766288	0.0268808	4	156253079	156264769	+	3352	protein_coding	C-type lectin domain family 4, member D [Source:RGD Symbol;Acc:1303339]	Lectin_C
ENSRNOG00000037931	Plaur	197.381	129.173	351.091	35.2367	52.0097	61.5012	2.18909	1.16249e-06	1.28871e-05	1	81328183	81344708	+	1025	protein_coding	plasminogen activator, urokinase receptor [Source:RGD Symbol;Acc:620597]	-
ENSRNOG00000053410	Adcy10	16.0267	23.486	13.2321	5.3389	5.20097	1.13891	2.18021	0.0138538	0.0435999	13	83721300	83787018	+	4929	protein_coding	Adenylate cyclase type 10 [Source:UniProtKB/Swiss-Prot;Acc:Q9Z286]	Guanylate_cyc
ENSRNOG00000006996	Mms22l	118.091	119.946	151.728	32.0334	24.7046	29.6117	2.16923	7.41514e-10	1.56975e-08	5	38844488	38961035	+	4483	protein_coding	MMS22-like, DNA repair protein [Source:RGD Symbol;Acc:1304693]	-
ENSRNOG00000012367	Pcdh7	142.553	180.339	90.8603	33.1012	28.6053	30.7506	2.16045	7.84842e-08	1.14875e-06	14	55072200	55081551	-	3600	protein_coding	protocadherin 7 [Source:RGD Symbol;Acc:1303209]	Cadherin
ENSRNOG00000000521	Cdkn1a	1607.73	674.383	1034.75	271.216	304.257	167.42	2.15915	9.58207e-09	1.63945e-07	20	6351458	6358864	+	1950	protein_coding	cyclin-dependent kinase inhibitor 1A [Source:RGD Symbol;Acc:69328]	-
ENSRNOG00000003732	Flrt2	151.832	204.663	122.617	57.6601	31.2058	19.3615	2.14138	3.58429e-06	3.52873e-05	6	119519714	119609296	+	2900	protein_coding	fibronectin leucine rich transmembrane protein 2 [Source:RGD Symbol;Acc:1308574]	-
ENSRNOG00000008209	St3gal1	1661.71	1339.54	1211.18	434.587	271.751	276.755	2.09796	2.28177e-14	8.98089e-13	7	107895109	107963142	-	5584	protein_coding	ST3 beta-galactoside alpha-2,3-sialyltransferase 1 [Source:RGD Symbol;Acc:1309373]	Glyco_transf_29
ENSRNOG00000005871	Il1rn	122.309	202.986	350.209	46.9823	52.0097	62.6401	2.06311	2.49901e-06	2.568e-05	3	1452644	1468614	+	2040	protein_coding	interleukin 1 receptor antagonist [Source:RGD Symbol;Acc:621159]	-
ENSRNOG00000031598	Atp8b4	17.7137	43.6168	40.5784	12.8134	3.90073	7.97238	2.0285	0.00447854	0.0171937	3	118590654	118635503	-	3535	protein_coding	ATPase, class I, type 8B, member 4 [Source:RGD Symbol;Acc:1306712]	-
ENSRNOG00000010522	Tlr4	84.3509	146.787	97.9175	29.8978	11.7022	42.1397	1.96637	0.000116314	0.000769471	5	82587420	82601052	+	3341	protein_coding	toll-like receptor 4 [Source:RGD Symbol;Acc:3870]	TIR
ENSRNOG00000016112	Cd274	128.213	78.8458	66.1604	34.169	11.7022	25.056	1.93526	0.000173856	0.00108754	1	247519939	247537943	+	1941	protein_coding	CD274 molecule [Source:RGD Symbol;Acc:1566211]	V-set
ENSRNOG00000020991	Ms4a6a	116.404	242.409	87.3318	32.0334	19.5036	64.9179	1.93456	0.000546131	0.00290345	1	227919301	227932603	-	2452	protein_coding	membrane-spanning 4-domains, subfamily A, member 6A [Source:RGD Symbol;Acc:1305800]	-
ENSRNOG00000010906	Ccl5	38.8014	124.14	50.2819	23.4912	11.7022	20.5004	1.93029	0.00144798	0.00674565	10	70739800	70744315	-	545	protein_coding	chemokine (C-C motif) ligand 5 [Source:RGD Symbol;Acc:69069]	-
ENSRNOG00000020656	Pfkfb4	43.019	145.949	29.1106	28.8301	18.2034	10.2502	1.92636	0.00718046	0.0254233	8	117737117	117775386	+	2048	protein_coding	6-phosphofructo-2-kinase/fructose-2,6-biphosphatase 4 [Source:RGD Symbol;Acc:3310]	-
ENSRNOG00000024964	Nufip2	451.278	232.343	372.263	89.6935	62.4116	125.28	1.92603	3.24793e-07	4.12263e-06	10	65176648	65200109	-	2076	protein_coding	nuclear fragile X mental retardation protein interacting protein 2 [Source:RGD Symbol;Acc:1596719]	-
ENSRNOG00000022884	Cd84	67.4808	225.633	124.382	43.779	26.0048	39.8619	1.92514	0.000170261	0.00106862	13	90244681	90277865	+	1332	protein_coding	CD84 molecule [Source:RGD Symbol;Acc:1564553]	V-set
ENSRNOG00000011445	Nkain1	74.2288	238.215	73.2176	59.7957	16.9031	26.195	1.90032	0.00283661	0.0117862	5	148661070	148667746	+	561	protein_coding	Na+/K+ transporting ATPase interacting 1 [Source:RGD Symbol;Acc:1561205]	-
ENSRNOG00000000529	Pim1	118.935	118.269	151.728	33.1012	32.506	38.723	1.89703	2.17074e-08	3.55187e-07	20	8165307	8169555	+	1299	protein_coding	Pim-1 proto-oncogene, serine/threonine kinase [Source:RGD Symbol;Acc:3330]	Pkinase
ENSRNOG00000038835	Cd86	46.393	121.624	50.2819	20.2878	14.3027	23.9171	1.89569	0.000734129	0.0037446	11	67082193	67118795	+	1855	protein_coding	CD86 molecule [Source:RGD Symbol;Acc:628714]	-
ENSRNOG00000042888	Cdyl2	50.6106	26.8411	54.6926	11.7456	14.3027	10.2502	1.86801	0.00100431	0.00492063	19	49093355	49198073	-	2049	protein_coding	chromodomain protein, Y-like 2 [Source:RGD Symbol;Acc:1309548]	ECH
ENSRNOG00000058940	Rab11fip1	645.285	122.463	299.045	136.676	80.615	75.1681	1.86574	0.00070396	0.00361433	16	69048739	69079332	+	7848	protein_coding	RAB11 family interacting protein 1 (class I) [Source:RGD Symbol;Acc:1562965]	C2
ENSRNOG00000011921	Dusp4	138.336	328.804	163.196	95.0324	28.6053	48.9732	1.86348	0.000319356	0.00182524	16	61078175	61091169	-	3976	protein_coding	dual specificity phosphatase 4 [Source:RGD Symbol;Acc:620625]	DSPc
ENSRNOG00000020606	B3gnt8	164.484	41.9392	234.649	27.7623	40.3075	55.8066	1.83261	0.00245406	0.010497	1	82419947	82422846	+	1812	protein_coding	UDP-GlcNAc:betaGal beta-1,3-N-acetylglucosaminyltransferase 8 [Source:RGD Symbol;Acc:1305374]	Galactosyl_T
ENSRNOG00000049282	Oas2	37.1144	18.4533	44.107	6.40668	9.10169	12.528	1.83183	0.00553685	0.0204723	12	41340815	41363161	+	2912	protein_coding	2'-5' oligoadenylate synthetase 2 [Source:RGD Symbol;Acc:1359697]	NTP_transf_2
ENSRNOG00000001216	Trpm2	120.622	152.659	164.96	32.0334	20.8039	71.7514	1.81034	0.000157197	0.00100003	20	11436267	11482051	+	4555	protein_coding	transient receptor potential cation channel, subfamily M, member 2 [Source:RGD Symbol;Acc:1311889]	Ion_trans
ENSRNOG00000012752	Cklf	190.633	187.049	163.196	51.2534	53.3099	50.1121	1.80706	2.17269e-10	5.06287e-09	19	906411	914880	-	666	protein_coding	chemokine-like factor [Source:RGD Symbol;Acc:620708]	-
ENSRNOG00000004649	Il1b	75.0723	52.8434	278.756	28.8301	44.2082	43.2786	1.80694	0.00422371	0.0163596	3	121876263	121882726	-	1396	protein_coding	interleukin 1 beta [Source:RGD Symbol;Acc:2891]	-
ENSRNOG00000020918	Ccnd1	3654.93	7281.49	3195.11	1419.08	1376.96	1280.14	1.79364	7.12968e-08	1.05593e-06	1	218090750	218100325	-	3876	protein_coding	cyclin D1 [Source:RGD Symbol;Acc:68384]	Cyclin_C
ENSRNOG00000017539	Mmp9	468.991	1628.08	1146.78	322.47	174.232	439.62	1.79194	0.000158824	0.0010078	3	161413298	161421520	+	3150	protein_coding	matrix metallopeptidase 9 [Source:RGD Symbol;Acc:621320]	Hemopexin
ENSRNOG00000022839	Ifit3	192.32	41.1005	179.074	29.8978	33.8063	56.9456	1.77302	0.00279013	0.0116251	1	252906234	252911373	+	2036	protein_coding	interferon-induced protein with tetratricopeptide repeats 3 [Source:RGD Symbol;Acc:1359681]	-
ENSRNOG00000006583	Hpgds	32.8969	28.5187	15.8785	10.6778	5.20097	6.83347	1.75582	0.012117	0.0392415	4	95946025	95970666	-	1173	protein_coding	hematopoietic prostaglandin D synthase [Source:RGD Symbol;Acc:69251]	GST_N
ENSRNOG00000024799	Cd93	1156.45	414.36	755.111	344.893	118.322	225.504	1.75429	0.000156746	0.000997837	3	142778770	142783774	-	4757	processed_transcript	CD93 molecule [Source:RGD Symbol;Acc:621251]	EGF_CA
ENSRNOG00000019728	Itgam	145.084	351.451	212.596	69.4057	75.414	66.0568	1.75051	7.59625e-06	6.90518e-05	1	199495298	199623960	+	7433	protein_coding	integrin, alpha M [Source:RGD Symbol;Acc:2926]	VWA
ENSRNOG00000020465	Ripk3	219.312	404.294	176.428	71.5413	87.1162	80.8627	1.74138	5.7354e-06	5.39421e-05	15	34470796	34479741	-	2002	protein_coding	receptor-interacting serine-threonine kinase 3 [Source:RGD Symbol;Acc:628899]	Pkinase
ENSRNOG00000023334	Parp14	449.59	346.418	239.942	135.608	71.5133	102.502	1.73917	1.47976e-06	1.60343e-05	11	68105369	68137535	+	7186	protein_coding	poly (ADP-ribose) polymerase family, member 14 [Source:RGD Symbol;Acc:1310490]	A1pp
ENSRNOG00000008588	Batf	32.8969	56.1986	33.5213	12.8134	10.4019	13.6669	1.72962	0.00183035	0.00820961	6	109562587	109584545	+	1003	protein_coding	basic leucine zipper transcription factor, ATF-like [Source:RGD Symbol;Acc:1304923]	bZIP_1
ENSRNOG00000002341	Trim25	264.862	198.792	224.063	104.642	35.1065	67.1958	1.72634	2.71461e-05	0.00021541	10	76343847	76362145	+	2433	protein_coding	tripartite motif-containing 25 [Source:RGD Symbol;Acc:1594396]	SPRY
ENSRNOG00000022320	Primpol	45.5495	52.0047	37.932	24.5589	11.7022	4.55564	1.72277	0.00797305	0.0277856	16	48863418	48897795	+	1966	protein_coding	primase and polymerase (DNA-directed) [Source:RGD Symbol;Acc:1562119]	-
ENSRNOG00000014061	Dusp5	48.08	82.2009	70.5711	29.8978	19.5036	11.3891	1.71966	0.000844127	0.00423874	1	274245184	274258595	+	2419	protein_coding	dual specificity phosphatase 5 [Source:RGD Symbol;Acc:620854]	DSPc
ENSRNOG00000042326	Smpdl3b	53.1411	36.0677	53.8105	9.61002	18.2034	15.9448	1.71756	0.00101121	0.00494647	5	150925370	150949931	-	2461	protein_coding	sphingomyelin phosphodiesterase, acid-like 3B [Source:RGD Symbol;Acc:1307458]	Metallophos
ENSRNOG00000006384	Ddx58	97.0036	74.6518	87.3318	30.9656	15.6029	31.8895	1.71337	5.75718e-05	0.000417095	5	56500734	56536772	-	1794	protein_coding	DEAD (Asp-Glu-Ala-Asp) box polypeptide 58 [Source:RGD Symbol;Acc:1309460]	-
ENSRNOG00000013309	Pik3ap1	374.518	192.92	330.802	117.456	72.8135	83.1405	1.71311	2.04892e-06	2.1469e-05	1	260527781	260638915	-	4616	protein_coding	phosphoinositide-3-kinase adaptor protein 1 [Source:RGD Symbol;Acc:1307744]	-
ENSRNOG00000000994	Stxbp2	286.793	189.565	376.673	79.0157	92.3172	96.8074	1.67014	7.99932e-07	9.20561e-06	12	2180150	2191175	+	2118	protein_coding	syntaxin binding protein 2 [Source:RGD Symbol;Acc:619967]	Sec1
ENSRNOG00000009912	Fgr	64.9502	168.596	157.021	53.389	33.8063	35.3062	1.66921	0.000407322	0.00225908	5	151172206	151199745	+	2628	protein_coding	FGR proto-oncogene, Src family tyrosine kinase [Source:RGD Symbol;Acc:621319]	Pkinase_Tyr
ENSRNOG00000009822	Tlr2	167.858	182.016	176.428	72.6091	42.908	50.1121	1.6618	2.15156e-07	2.85478e-06	2	182840727	182846061	-	2593	protein_coding	toll-like receptor 2 [Source:RGD Symbol;Acc:735138]	TIR
ENSRNOG00000014653	Arl11	136.649	331.32	160.549	62.999	74.1138	62.6401	1.65518	6.65881e-05	0.000475068	15	41643541	41645685	+	1455	protein_coding	ADP-ribosylation factor-like 11 [Source:RGD Symbol;Acc:1308083]	Arf
ENSRNOG00000004517	Igf1	604.796	1598.72	767.461	336.351	263.949	342.812	1.65505	1.45762e-05	0.000123792	7	28412198	28486609	+	1925	protein_coding	insulin-like growth factor 1 [Source:RGD Symbol;Acc:2868]	-
ENSRNOG00000061394	Clec4e	30.3663	34.3902	89.0961	16.0167	15.6029	18.2226	1.62423	0.00735231	0.0259292	4	156270920	156276304	-	952	protein_coding	C-type lectin domain family 4, member E [Source:RGD Symbol;Acc:1359298]	Lectin_C
ENSRNOG00000007081	Xdh	883.154	2778.06	1272.93	644.939	403.075	553.511	1.623	0.000110544	0.000736762	6	25149235	25211494	-	4756	protein_coding	xanthine dehydrogenase [Source:RGD Symbol;Acc:62043]	Fer2
ENSRNOG00000013578	Trem2	190.633	642.509	238.178	95.0324	118.322	135.53	1.6191	0.000624964	0.00326144	9	14611561	14618013	-	1157	protein_coding	triggering receptor expressed on myeloid cells 2 [Source:RGD Symbol;Acc:1309841]	V-set
ENSRNOG00000003170	Nlrp3	90.2555	142.593	105.857	38.4401	32.506	39.8619	1.60957	1.25167e-05	0.000108515	10	45893018	45918254	+	4149	protein_coding	NLR family, pyrin domain containing 3 [Source:RGD Symbol;Acc:1308314]	NACHT
ENSRNOG00000011431	Mfhas1	180.511	75.4906	202.01	60.8635	49.4092	39.8619	1.60772	0.000401984	0.00223554	16	60128201	60208462	-	3177	protein_coding	malignant fibrous histiocytoma amplified sequence 1 [Source:RGD Symbol;Acc:1308812]	-
ENSRNOG00000021726	Tlr3	369.457	369.065	293.752	143.083	80.615	115.03	1.60373	7.73235e-08	1.13442e-06	16	50016857	50031214	+	4471	protein_coding	toll-like receptor 3 [Source:RGD Symbol;Acc:735171]	TIR
ENSRNOG00000004249	Tlr7	132.431	275.96	127.91	73.6768	55.9104	48.9732	1.58533	0.000167147	0.00105225	X	28486869	28512957	+	4282	protein_coding	toll-like receptor 7 [Source:RGD Symbol;Acc:1563357]	TIR
ENSRNOG00000010645	Lgals3	1903.8	8475.92	2337.67	1642.25	1422.46	1198.13	1.57691	0.00179361	0.00807967	15	24141651	24165537	+	1086	protein_coding	lectin, galactoside-binding, soluble, 3 [Source:RGD Symbol;Acc:69356]	-
ENSRNOG00000013313	Nceh1	145.927	108.203	209.949	65.1346	36.4068	53.5288	1.57611	8.46468e-05	0.000582822	2	112868662	112933675	+	3303	protein_coding	neutral cholesterol ester hydrolase 1 [Source:RGD Symbol;Acc:1311104]	Abhydrolase_3
ENSRNOG00000014258	Rab32	571.899	1066.1	726.001	338.486	180.734	273.339	1.57516	3.61802e-06	3.55808e-05	1	4637491	4653210	-	3231	protein_coding	RAB32, member RAS oncogene family [Source:RGD Symbol;Acc:1559997]	Ras
ENSRNOG00000003217	Lgals3bp	2144.2	2064.25	1755.46	705.803	654.022	658.291	1.56307	1.11405e-17	6.36332e-16	10	107415326	107424710	-	2198	protein_coding	lectin, galactoside-binding, soluble, 3 binding protein [Source:RGD Symbol;Acc:620837]	SRCR
ENSRNOG00000021157	Ctss	764.219	1941.79	681.894	389.74	336.763	421.397	1.56125	0.000133994	0.000868943	2	197655786	197679458	+	990	protein_coding	cathepsin S [Source:MGI Symbol;Acc:MGI:107341]	Peptidase_C1
ENSRNOG00000001959	Mx1	537.315	229.827	119.089	84.3546	110.521	105.919	1.55979	0.00226102	0.0097875	11	37891156	37914983	-	3315	protein_coding	myxovirus (influenza virus) resistance 1 [Source:RGD Symbol;Acc:3127]	-
ENSRNOG00000016334	Ptbp3	544.907	539.339	645.726	243.454	115.722	226.643	1.5595	1.20121e-06	1.32615e-05	5	76673990	76756147	-	2898	protein_coding	polypyrimidine tract binding protein 3 [Source:RGD Symbol;Acc:621671]	-
ENSRNOG00000012749	C1qb	930.391	2414.02	817.743	543.5	475.888	427.092	1.52475	0.00023465	0.00140095	5	155246447	155252003	-	1083	protein_coding	complement component 1, q subcomponent, B chain [Source:RGD Symbol;Acc:2229]	Collagen
ENSRNOG00000017819	Cd14	182.198	297.769	159.667	88.6258	48.1089	85.4183	1.52203	9.72256e-05	0.00065854	18	29560365	29562153	-	1698	protein_coding	CD14 molecule [Source:RGD Symbol;Acc:620588]	-
ENSRNOG00000047606	Bcl2a1	92.786	192.082	172.899	60.8635	41.6077	56.9456	1.5184	0.000144445	0.000927093	8	96551245	96559483	+	834	protein_coding	BCL2-related protein A1 [Source:RGD Symbol;Acc:620621]	-
ENSRNOG00000039048	Cd200r1	44.706	88.0724	50.2819	14.9489	27.3051	22.7782	1.50038	0.00322631	0.0131117	11	60848131	60882379	-	2526	protein_coding	CD200 receptor 1 [Source:RGD Symbol;Acc:61837]	V-set
ENSRNOG00000017874	Cd53	262.331	643.348	405.784	184.726	163.83	116.169	1.49665	9.05407e-05	0.000619497	2	209489279	209537087	-	1699	protein_coding	Cd53 molecule [Source:RGD Symbol;Acc:2310]	Tetraspannin
ENSRNOG00000049052	Sgk3	582.021	73.8131	492.234	184.726	105.32	117.308	1.49398	0.0146113	0.045427	5	9048614	9094616	-	1491	protein_coding	serum/glucocorticoid regulated kinase family, member 3 [Source:RGD Symbol;Acc:620242]	Pkinase
ENSRNOG00000012779	Msr1	89.412	201.308	65.2783	69.4057	19.5036	37.5841	1.48743	0.0118849	0.0386167	16	56813791	56900052	-	5876	protein_coding	macrophage scavenger receptor 1 [Source:RGD Symbol;Acc:1564316]	SRCR
ENSRNOG00000016351	Frrs1	61.5762	150.142	105.857	48.0501	39.0073	26.195	1.48654	0.00156657	0.0072077	2	220432037	220468859	+	1779	protein_coding	ferric-chelate reductase 1 [Source:RGD Symbol;Acc:1306883]	-
ENSRNOG00000022189	Htatip2	114.717	296.091	110.267	53.389	62.4116	70.6125	1.48382	0.00145921	0.00678371	1	105094411	105109461	+	1384	protein_coding	HIV-1 Tat interactive protein 2 [Source:RGD Symbol;Acc:1309941]	-
ENSRNOG00000008713	Slc41a2	487.548	249.119	381.966	135.608	127.424	137.808	1.48019	2.74852e-06	2.79098e-05	7	26522314	26607861	+	4470	protein_coding	solute carrier family 41 (magnesium transporter), member 2 [Source:RGD Symbol;Acc:1307292]	-
ENSRNOG00000049115	Ccr5	96.1601	208.019	104.975	62.999	20.8039	62.6401	1.4771	0.00449084	0.0172268	8	133197032	133215614	+	2652	protein_coding	chemokine (C-C motif) receptor 5 [Source:RGD Symbol;Acc:620596]	7tm_1
ENSRNOG00000007151	Cdk14	565.995	582.955	561.041	243.454	156.029	217.532	1.46797	2.14278e-09	4.16011e-08	4	25825567	26419127	+	4582	protein_coding	cyclin-dependent kinase 14 [Source:RGD Symbol;Acc:1305544]	Pkinase
ENSRNOG00000009331	Hck	455.495	433.652	267.288	127.066	136.525	156.031	1.46292	1.00413e-06	1.12987e-05	3	148579920	148623033	+	2061	protein_coding	hemopoietic cell kinase [Source:RGD Symbol;Acc:2785]	Pkinase_Tyr
ENSRNOG00000021802	Isg15	220.156	108.203	119.971	45.9145	59.8111	58.0845	1.45464	0.000274745	0.00160253	5	173624310	173626248	-	1314	protein_coding	ISG15 ubiquitin-like modifier [Source:RGD Symbol;Acc:1310312]	ubiquitin
ENSRNOG00000022094	Lacc1	40.4885	47.8107	31.757	16.0167	11.7022	15.9448	1.45422	0.00488934	0.0184681	15	59209829	59215803	-	1339	protein_coding	laccase (multicopper oxidoreductase) domain containing 1 [Source:RGD Symbol;Acc:1310185]	-
ENSRNOG00000003622	Cybb	743.132	1451.94	793.925	407.892	291.254	391.785	1.45347	8.79821e-06	7.83806e-05	X	14578264	14612547	+	4277	protein_coding	cytochrome b-245, beta polypeptide [Source:RGD Symbol;Acc:620574]	Ferric_reduct
ENSRNOG00000002946	Socs3	171.232	416.876	250.528	103.575	87.1162	117.308	1.44418	0.000176703	0.00110241	10	106975178	106976040	-	863	protein_coding	suppressor of cytokine signaling 3 [Source:RGD Symbol;Acc:621087]	SH2
ENSRNOG00000019477	Zmynd15	53.9846	46.9719	50.2819	8.54224	31.2058	17.0837	1.42676	0.0109492	0.036096	10	57064482	57071096	+	2879	protein_coding	zinc finger, MYND-type containing 15 [Source:RGD Symbol;Acc:1309845]	zf-MYND
ENSRNOG00000018509	Cx3cr1	88.5685	150.981	62.6319	46.9823	29.9056	35.3062	1.4261	0.00211196	0.00926209	8	128740756	128754514	-	1326	protein_coding	chemokine (C-X3-C motif) receptor 1 [Source:RGD Symbol;Acc:620137]	7tm_1
ENSRNOG00000013967	Blnk	406.572	347.257	311.395	104.642	115.722	176.531	1.42416	1.75815e-06	1.87153e-05	1	260186967	260254600	-	1906	protein_coding	B-cell linker [Source:RGD Symbol;Acc:1561933]	SH2
ENSRNOG00000009471	Epsti1	134.962	150.142	92.6246	51.2534	33.8063	55.8066	1.41884	0.000177725	0.00110768	15	60084918	60190363	+	1602	protein_coding	epithelial stromal interaction 1 (breast) [Source:RGD Symbol;Acc:1563207]	-
ENSRNOG00000056297	Fmnl3	1030.77	761.617	836.268	377.994	327.661	281.311	1.41286	1.92166e-09	3.78573e-08	7	140983342	141001993	-	2828	protein_coding	formin-like 3 [Source:MGI Symbol;Acc:MGI:109569]	FH2
ENSRNOG00000006314	Zbp1	47.2365	39.4229	29.1106	13.8811	10.4019	19.3615	1.40246	0.0101599	0.0338694	3	171276062	171286537	-	2657	protein_coding	Z-DNA binding protein 1 [Source:RGD Symbol;Acc:619956]	z-alpha
ENSRNOG00000004063	Sh3pxd2b	645.285	416.876	289.342	195.404	122.223	193.615	1.40106	0.000139313	0.000897845	10	17209212	17291876	+	2753	protein_coding	SH3 and PX domains 2B [Source:RGD Symbol;Acc:1309926]	PX
ENSRNOG00000012183	Glrx	623.353	423.586	561.923	219.963	209.339	183.365	1.39273	2.59207e-08	4.1613e-07	2	2605996	2615944	+	1282	protein_coding	glutaredoxin (thioltransferase) [Source:RGD Symbol;Acc:70951]	-
ENSRNOG00000001515	Zak	332.343	200.47	296.399	138.811	76.7143	100.224	1.38949	5.42394e-05	0.000395861	3	58965552	59067369	+	1592	protein_coding	sterile alpha motif and leucine zipper containing kinase AZK [Source:RGD Symbol;Acc:1561394]	Pkinase_Tyr
ENSRNOG00000012804	C1qc	1276.23	3137.89	996.817	805.106	672.225	591.095	1.3873	0.000918636	0.00456153	5	155255005	155258392	-	1090	protein_coding	complement component 1, q subcomponent, C chain [Source:RGD Symbol;Acc:1306828]	Collagen
ENSRNOG00000030930	Samsn1	34.5839	60.3925	52.9284	23.4912	18.2034	14.8058	1.38528	0.00558043	0.0205899	11	14253848	14304725	-	1440	protein_coding	SAM domain, SH3 domain and nuclear localization signals, 1 [Source:RGD Symbol;Acc:620926]	SAM_2
ENSRNOG00000008759	Csf3r	50.6106	124.979	127.028	24.5589	28.6053	62.6401	1.38476	0.0107606	0.0356059	5	144031402	144051600	+	4097	protein_coding	colony stimulating factor 3 receptor (granulocyte) [Source:RGD Symbol;Acc:1309114]	-
ENSRNOG00000048978	Nphp3	199.068	158.53	222.299	85.4224	65.0121	72.8903	1.37351	3.93013e-06	3.83695e-05	8	112526553	112575745	+	4413	protein_coding	nephronophthisis 3 (adolescent) [Source:RGD Symbol;Acc:1563856]	-
ENSRNOG00000001224	Itgb2	169.545	463.848	276.11	124.93	94.9177	130.975	1.37324	0.000698225	0.00359124	20	11777783	11815647	-	3151	protein_coding	integrin, beta 2 [Source:RGD Symbol;Acc:1305581]	-
ENSRNOG00000003064	Bst1	105.439	62.9089	82.0389	46.9823	18.2034	31.8895	1.3583	0.00404248	0.0157553	14	71798651	71814523	-	957	protein_coding	bone marrow stromal cell antigen 1 [Source:RGD Symbol;Acc:620344]	-
ENSRNOG00000037563	Cd68	376.205	901.694	452.537	272.284	163.83	239.171	1.35652	0.000488483	0.00264578	10	56268720	56270640	-	1241	protein_coding	Cd68 molecule [Source:RGD Symbol;Acc:1305970]	-
ENSRNOG00000016575	Tnfrsf1b	144.24	220.6	233.767	83.2869	66.3123	84.2794	1.35344	2.70198e-05	0.00021459	5	163136390	163167299	-	2894	protein_coding	tumor necrosis factor receptor superfamily, member 1b [Source:RGD Symbol;Acc:621238]	-
ENSRNOG00000002514	Ccdc93	417.537	290.22	385.495	139.879	124.823	164.003	1.34933	4.73514e-07	5.71972e-06	13	37400476	37468840	+	2376	protein_coding	coiled-coil domain containing 93 [Source:RGD Symbol;Acc:1560504]	-
ENSRNOG00000016758	Loxl2	306.194	453.783	366.088	206.082	98.8184	138.947	1.34012	8.07868e-05	0.000560778	15	51303909	51365234	+	2249	protein_coding	lysyl oxidase-like 2 [Source:RGD Symbol;Acc:1308435]	SRCR
ENSRNOG00000006320	Ptges	90.2555	65.4252	110.267	36.3045	29.9056	39.8619	1.32267	0.000831444	0.00418627	3	9727408	9738752	-	1254	protein_coding	prostaglandin E synthase [Source:RGD Symbol;Acc:62076]	-
ENSRNOG00000005620	Lcp2	191.477	556.114	377.556	162.303	118.322	169.698	1.32007	0.00123308	0.00586936	10	18996523	19043286	+	3382	protein_coding	lymphocyte cytosolic protein 2 [Source:RGD Symbol;Acc:619743]	SH2
ENSRNOG00000013679	Sema4d	296.072	188.727	277.874	144.15	84.5157	77.446	1.3141	0.000232039	0.00138801	17	13488376	13553974	+	4137	protein_coding	sema domain, immunoglobulin domain (Ig), transmembrane domain (TM) and short cytoplasmic domain, (semaphorin) 4D [Source:RGD Symbol;Acc:1310554]	Sema
ENSRNOG00000028638	Il10rb	331.499	625.733	318.452	147.354	162.53	203.865	1.31235	0.000154827	0.000986964	11	31560530	31582457	+	1805	protein_coding	interleukin 10 receptor, beta [Source:RGD Symbol;Acc:1560373]	-
ENSRNOG00000061367	Atp7a	300.289	326.287	384.613	168.709	68.9128	169.698	1.30849	0.000492001	0.00266098	X	77076106	77193644	+	8422	protein_coding	ATPase, Cu++ transporting, alpha polypeptide [Source:RGD Symbol;Acc:2179]	Hydrolase
ENSRNOG00000011944	Snx10	254.74	263.378	234.649	117.456	91.0169	96.8074	1.29957	2.78885e-07	3.60091e-06	4	81311490	81374158	+	1396	protein_coding	sorting nexin 10 [Source:RGD Symbol;Acc:1305782]	PX
ENSRNOG00000021856	Lat2	66.6372	127.495	95.271	39.5079	32.506	45.5564	1.29707	0.00151949	0.00702213	12	25119355	25125749	+	655	protein_coding	linker for activation of T cells family, member 2 [Source:RGD Symbol;Acc:631397]	-
ENSRNOG00000037198	Usp18	239.557	88.0724	97.9175	44.8468	53.3099	76.307	1.28674	0.00836338	0.0288949	4	153805993	153834430	+	1750	protein_coding	ubiquitin specific peptidase 18 [Source:RGD Symbol;Acc:1359153]	UCH
ENSRNOG00000016488	Pltp	1818.61	4113.4	2333.26	1152.13	1029.79	1217.5	1.2817	7.52504e-05	0.00052824	3	161304469	161322289	-	2025	protein_coding	phospholipid transfer protein [Source:RGD Symbol;Acc:1306695]	-
ENSRNOG00000001250	Lfng	380.423	891.628	534.576	275.487	223.642	244.866	1.27948	0.000224384	0.00134999	12	16118634	16126953	-	2137	protein_coding	LFNG O-fucosylpeptide 3-beta-N-acetylglucosaminyltransferase [Source:RGD Symbol;Acc:620587]	Fringe
ENSRNOG00000015411	Apobec1	131.587	343.902	191.424	89.6935	87.1162	97.9463	1.27923	0.00151258	0.00699534	4	155386711	155401480	-	1272	protein_coding	apolipoprotein B mRNA editing enzyme, catalytic polypeptide 1 [Source:RGD Symbol;Acc:2133]	-
ENSRNOG00000018251	Mrc1	651.189	1238.05	258.467	347.029	198.937	340.534	1.27613	0.0111539	0.036616	17	81352700	81433743	+	5233	protein_coding	mannose receptor, C type 1 [Source:RGD Symbol;Acc:1309353]	Lectin_C
ENSRNOG00000000824	Dse	727.949	798.523	775.4	356.639	254.847	338.257	1.27552	7.45298e-09	1.2989e-07	20	27703732	27782586	-	4388	protein_coding	dermatan sulfate epimerase [Source:RGD Symbol;Acc:1305079]	-
ENSRNOG00000028895	Rtp4	244.618	192.92	149.964	74.7446	84.5157	84.2794	1.27176	4.16133e-05	0.000314112	11	80638945	80650802	-	1928	protein_coding	receptor (chemosensory) transporter protein 4 [Source:RGD Symbol;Acc:1306974]	-
ENSRNOG00000019890	Folr2	189.79	484.818	173.781	149.489	96.2179	105.919	1.26959	0.00507227	0.019021	1	166915045	166919302	-	950	protein_coding	folate receptor 2 (fetal) [Source:RGD Symbol;Acc:1308515]	-
ENSRNOG00000010266	Cd180	53.9846	63.7476	80.2747	35.2367	22.1041	25.056	1.25832	0.00345743	0.0138586	2	32820322	32833125	+	2566	protein_coding	CD180 molecule [Source:RGD Symbol;Acc:1308170]	-
ENSRNOG00000005900	Slc2a6	129.057	73.8131	156.139	64.0668	40.3075	45.5564	1.25563	0.0027754	0.0115806	3	5568321	5575136	-	2126	protein_coding	solute carrier family 2 (facilitated glucose transporter), member 6 [Source:RGD Symbol;Acc:1309317]	Sugar_tr
ENSRNOG00000056243	ST7	281.732	228.149	225.828	101.439	96.2179	110.474	1.25488	1.01196e-06	1.138e-05	4	45000973	45247790	+	2470	protein_coding	Protein ST7; Suppression of tumorigenicity 7, isoform a [Source:UniProtKB/TrEMBL;Acc:Q2IBC9]	-
ENSRNOG00000008180	Lyn	398.136	558.631	479.002	219.963	172.932	209.56	1.25142	4.38148e-07	5.37219e-06	5	16526058	16642648	+	3430	protein_coding	LYN proto-oncogene, Src family tyrosine kinase [Source:RGD Symbol;Acc:621017]	Pkinase_Tyr
ENSRNOG00000005033	Acvr1	601.422	406.811	758.64	273.352	235.344	233.477	1.25073	1.89045e-05	0.000155408	3	44432471	44522930	-	3060	protein_coding	activin A receptor, type I [Source:RGD Symbol;Acc:620200]	Pkinase_Tyr
ENSRNOG00000014420	Rap2b	124.839	111.558	136.732	56.5923	48.1089	52.3899	1.24555	5.34746e-05	0.000392112	2	151685251	151685802	+	552	protein_coding	RAP2B, member of RAS oncogene family [Source:RGD Symbol;Acc:620591]	Ras
ENSRNOG00000028768	Gbp4	63.2632	88.0724	68.8069	32.0334	45.5085	15.9448	1.24188	0.00976956	0.0327722	2	248249468	248263168	+	2626	protein_coding	guanylate binding protein 4 [Source:RGD Symbol;Acc:1310579]	-
ENSRNOG00000002122	Lrrc8c	497.671	234.021	667.779	239.183	171.632	183.365	1.23497	0.00187777	0.0083782	14	5283647	5378726	-	6827	protein_coding	leucine rich repeat containing 8 family, member C [Source:RGD Symbol;Acc:1306585]	-
ENSRNOG00000013886	Fyb	211.721	395.068	389.023	140.947	119.622	170.837	1.20571	0.000326951	0.00186183	2	55835151	55983804	+	5149	protein_coding	FYN binding protein [Source:RGD Symbol;Acc:1563421]	SH3_2
ENSRNOG00000005209	Spred1	248.835	277.638	269.052	155.896	66.3123	123.002	1.20019	0.00060674	0.003185	3	108795235	108857556	+	1635	protein_coding	sprouty-related, EVH1 domain containing 1 [Source:RGD Symbol;Acc:1308735]	-
ENSRNOG00000026647	Cxcl16	415.007	775.876	414.605	306.453	196.337	197.032	1.19698	0.00067083	0.00347182	10	57060007	57064600	-	1705	protein_coding	chemokine (C-X-C motif) ligand 16 [Source:RGD Symbol;Acc:1562928]	-
ENSRNOG00000016308	Il10ra	39.6449	83.0397	68.8069	27.7623	27.3051	28.4728	1.19636	0.00939005	0.0317649	8	49560035	49573742	-	1992	protein_coding	interleukin 10 receptor, alpha [Source:RGD Symbol;Acc:620138]	-
ENSRNOG00000009369	Tor4a	155.206	211.374	180.839	100.371	89.7167	48.9732	1.19537	0.000867967	0.00434215	3	2407857	2411544	-	3010	protein_coding	torsin family 4, member A [Source:RGD Symbol;Acc:1308019]	-
ENSRNOG00000029273	E2f3	135.805	50.3271	102.328	42.7112	33.8063	50.1121	1.18542	0.0119294	0.0387345	17	36334147	36408831	+	2438	protein_coding	E2F transcription factor 3 [Source:RGD Symbol;Acc:1561600]	E2F_TDP
ENSRNOG00000032240	Gbp5	253.053	433.652	227.592	145.218	110.521	146.92	1.18192	0.00051636	0.00277034	2	248178389	248197160	+	3108	protein_coding	guanylate binding protein 5 [Source:RGD Symbol;Acc:1311040]	-
ENSRNOG00000012807	C1qa	959.914	2673.21	932.421	652.414	604.612	767.626	1.17308	0.00492032	0.0185627	5	155261250	155264143	-	1048	protein_coding	complement component 1, q subcomponent, A chain [Source:RGD Symbol;Acc:1306716]	Collagen
ENSRNOG00000015577	Lpar6	443.686	367.388	422.545	145.218	167.731	234.616	1.17184	1.59552e-05	0.000133865	15	55126953	55128761	+	1809	protein_coding	lysophosphatidic acid receptor 6 [Source:RGD Symbol;Acc:1595950]	7tm_1
ENSRNOG00000009360	Sh3bp1	536.472	265.056	552.219	167.641	197.637	235.755	1.17157	0.000720779	0.00368856	7	120125633	120138196	+	2569	protein_coding	SH3-domain binding protein 1 [Source:RGD Symbol;Acc:1306275]	RhoGAP
ENSRNOG00000022975	Nfam1	202.442	387.519	239.06	129.201	111.821	127.558	1.16873	0.000406634	0.00225593	7	123856567	123892429	-	3415	protein_coding	NFAT activating protein with ITAM motif 1 [Source:RGD Symbol;Acc:1308316]	-
ENSRNOG00000012228	Skap2	224.373	379.131	237.295	142.015	104.019	127.558	1.16866	0.000257961	0.00151644	4	81818569	81968832	-	1628	protein_coding	src kinase associated phosphoprotein 2 [Source:RGD Symbol;Acc:620159]	PH
ENSRNOG00000037604	Ascc3	553.342	519.208	600.737	285.097	223.642	235.755	1.16681	6.83054e-08	1.01403e-06	20	55253686	55556473	+	7446	protein_coding	activating signal cointegrator 1 complex subunit 3 [Source:RGD Symbol;Acc:1307995]	Sec63
ENSRNOG00000010691	Cmtm3	1043.42	1088.74	685.422	471.959	412.177	378.118	1.1583	8.26213e-06	7.41691e-05	19	830877	838099	-	1609	protein_coding	CKLF-like MARVEL transmembrane domain containing 3 [Source:RGD Symbol;Acc:1308763]	-
ENSRNOG00000013747	Sh3bp2	151.832	308.673	159.667	108.914	87.1162	84.2794	1.14482	0.00244245	0.0104639	14	81435449	81472952	-	2859	protein_coding	SH3-domain binding protein 2 [Source:RGD Symbol;Acc:1310588]	PH
ENSRNOG00000005378	Gna15	129.057	228.149	192.306	72.6091	70.2131	105.919	1.14254	0.00122847	0.00584891	7	11054333	11077251	+	4083	protein_coding	guanine nucleotide binding protein, alpha 15 [Source:RGD Symbol;Acc:619751]	G-alpha
ENSRNOG00000014876	Lpin2	878.093	517.53	973.882	320.334	351.065	402.036	1.14234	0.000116155	0.00076869	9	119517101	119591533	+	6040	protein_coding	lipin 2 [Source:RGD Symbol;Acc:1304588]	-
ENSRNOG00000012002	Iqgap1	1954.41	2437.51	3016.92	1337.93	897.167	1143.47	1.1324	1.24793e-05	0.000108301	1	142525046	142615673	-	6153	protein_coding	IQ motif containing GTPase activating protein 1 [Source:RGD Symbol;Acc:1311884]	CH
ENSRNOG00000002750	Rc3h1	420.911	373.259	420.78	232.776	130.024	194.754	1.12082	7.43798e-05	0.000523677	13	78722763	78789266	+	5774	processed_transcript	ring finger and CCCH-type domains 1 [Source:RGD Symbol;Acc:1563512]	-
ENSRNOG00000000187	Csf2rb	115.561	229.827	197.599	86.4902	68.9128	94.5296	1.11756	0.00206498	0.0090922	7	119554354	119568776	+	3333	protein_coding	colony stimulating factor 2 receptor, beta, low-affinity (granulocyte-macrophage) [Source:RGD Symbol;Acc:620189]	-
ENSRNOG00000054860	Clec12a	71.6983	157.692	87.3318	43.779	45.5085	56.9456	1.11505	0.00925706	0.0313838	4	163112301	163126864	+	642	protein_coding	C-type lectin domain family 12, member A [Source:RGD Symbol;Acc:1592991]	-
ENSRNOG00000000913	Gusb	639.38	892.467	661.604	339.554	331.562	359.896	1.08905	1.89607e-06	2.00468e-05	12	30198822	30227771	+	3050	protein_coding	glucuronidase, beta [Source:RGD Symbol;Acc:2772]	-
ENSRNOG00000029682	Clic1	2085.16	5281.83	2131.25	1631.57	1478.37	1370.11	1.08414	0.00410641	0.0159719	20	5040337	5049166	+	1172	protein_coding	chloride intracellular channel 1 [Source:RGD Symbol;Acc:1303043]	-
ENSRNOG00000024382	Fcgr3a	63.2632	65.4252	52.0462	23.4912	36.4068	26.195	1.07708	0.00975634	0.0327513	13	89385859	89396051	+	1342	protein_coding	Fc fragment of IgG, low affinity IIIa, receptor [Source:RGD Symbol;Acc:1303067]	-
ENSRNOG00000010319	Lcp1	862.067	2053.35	1347.03	824.326	523.997	674.235	1.0751	0.00218726	0.0095254	15	57221292	57277811	+	3637	protein_coding	lymphocyte cytosolic protein 1 [Source:RGD Symbol;Acc:1308288]	CH
ENSRNOG00000058461	Sfpq	2503.54	1736.28	2335.02	1255.71	825.654	1066.02	1.06232	2.97167e-05	0.000234024	5	145079803	145088498	+	2453	protein_coding	splicing factor proline/glutamine-rich [Source:RGD Symbol;Acc:727923]	RRM_1
ENSRNOG00000045997	Chst14	338.247	296.93	327.274	166.574	132.625	167.42	1.04233	9.03406e-06	8.03874e-05	3	110734105	110736162	+	2058	protein_coding	carbohydrate (N-acetylgalactosamine 4-0) sulfotransferase 14 [Source:RGD Symbol;Acc:1585023]	-
ENSRNOG00000019536	Smim3	387.171	822.009	468.416	319.266	266.55	228.921	1.04175	0.00226507	0.00980273	18	55744810	55771730	-	1701	protein_coding	small integral membrane protein 3 [Source:RGD Symbol;Acc:628864]	-
ENSRNOG00000029185	Rasa1	968.349	777.553	1264.99	574.466	404.375	485.176	1.03941	0.000118547	0.000782588	2	13616822	13696426	-	3211	protein_coding	RAS p21 protein activator (GTPase activating protein) 1 [Source:RGD Symbol;Acc:3537]	SH2
ENSRNOG00000023463	Parp9	669.746	1037.58	600.737	342.757	334.162	447.592	1.03725	0.000372568	0.00208984	11	67724076	67756799	-	3152	protein_coding	poly (ADP-ribose) polymerase family, member 9 [Source:RGD Symbol;Acc:1307534]	A1pp
ENSRNOG00000018247	Dhx58	128.213	95.6215	78.5104	36.3045	53.3099	58.0845	1.03668	0.00721527	0.0255294	10	88599680	88611105	-	2631	protein_coding	DEXH (Asp-Glu-X-His) box polypeptide 58 [Source:RGD Symbol;Acc:1310093]	Helicase_C
ENSRNOG00000019604	Pld2	1210.44	497.399	815.979	345.961	396.574	490.871	1.03303	0.00329993	0.0133271	10	57163174	57179730	+	2796	protein_coding	phospholipase D2 [Source:RGD Symbol;Acc:3350]	PX
ENSRNOG00000037765	Lims1	401.51	499.077	471.944	284.03	143.027	243.727	1.03055	0.000835942	0.00420553	20	27954433	28002082	+	1725	protein_coding	LIM and senescent cell antigen-like domains 1 [Source:RGD Symbol;Acc:1560732]	LIM
ENSRNOG00000054695	Calcrl	435.251	473.075	423.427	245.589	158.629	247.144	1.02954	7.61463e-05	0.000533819	3	71747956	71845232	-	4701	protein_coding	Calcitonin gene-related peptide type 1 receptor [Source:UniProtKB/Swiss-Prot;Acc:Q63118]	7tm_2
ENSRNOG00000042519	Peak1	239.557	228.149	221.417	117.456	80.615	140.086	1.02398	0.000494868	0.00267571	8	60867819	61079526	-	7011	protein_coding	pseudopodium-enriched atypical kinase 1 [Source:RGD Symbol;Acc:1312026]	Pkinase
ENSRNOG00000004959	Actr2	1576.52	2153.16	1529.63	1054.97	564.305	969.213	1.02218	0.000644739	0.00335067	14	104340434	104375649	-	1670	protein_coding	ARP2 actin-related protein 2 homolog (yeast) [Source:RGD Symbol;Acc:1310826]	Actin
ENSRNOG00000028930	Dab2	816.517	1139.91	762.168	541.365	353.666	443.036	1.02182	0.000179089	0.00111469	2	55747318	55768270	+	2611	protein_coding	disabled 2, mitogen-responsive phosphoprotein [Source:RGD Symbol;Acc:621007]	PID
ENSRNOG00000026962	Osbpl8	542.377	301.963	534.576	284.03	109.22	287.006	1.01764	0.0150317	0.0465013	7	53878610	54027892	+	5173	protein_coding	oxysterol binding protein-like 8 [Source:RGD Symbol;Acc:1561474]	PH
ENSRNOG00000015894	Dock8	249.679	358.161	359.031	162.303	139.126	177.67	1.0117	0.000188766	0.00116448	1	242959484	243153469	+	7495	protein_coding	dedicator of cytokinesis 8 [Source:RGD Symbol;Acc:1561588]	Ded_cyto
ENSRNOG00000028801	Gsap	202.442	403.455	244.353	151.625	115.722	154.892	1.00867	0.00343683	0.0137844	4	10423139	10517848	-	3771	protein_coding	gamma-secretase activating protein [Source:RGD Symbol;Acc:1563271]	-
